# Supplementary material for: Aqua­{4,4′-dibromo-6,6′-dimeth­oxy-2,2′-[ethane-1,2-diylbis(nitrilo­methyl­idyne)]diphenolato}copper(II)
Source: Acta Crystallogr Sect E Struct Rep Online. 2009 Nov 14;65(Pt 12):m1577. doi: 10.1107/S1600536809046212 (PMC2972126; doi:10.1107/S1600536809046212)
Supplement: Supplementary file 1 [file e-65-m1577-sup1.cif]

##############################################################################
###                                                                        ###
###        Electronic paper (Acta Crystallographica Section E)             ###
###                                                                        ###
##############################################################################
#                                                                            #
# This CIF contains the data in a paper accepted for publication in Acta     #
# Crystallographica Section E. It conforms to the requirements of Notes      #
# for Authors for Section E, and has been peer reviewed under the auspices   #
# of the IUCr Commission on Journals.                                        #
#                                                                            #
# Full details of the Crystallographic Information File format               #
# are given in the paper "The Crystallographic Information File (CIF):       #
# a New Standard Archive File for Crystallography" by S. R. Hall, F. H.      #
# Allen and I. D. Brown [Acta Cryst. (1991), A47, 655-685].                  #
#                                                                            #
# The current version of the core CIF dictionary is obtainable from          #
# ftp://ftp.iucr.org/pub/cif_core.dic. The current version number is 2.4.    #
#                                                                            #
# Software is freely available for graphical display of the structure(s) in  #
# this CIF.  For information consult the CIF home page http://www.iucr.org/  #
# cif/home.html                                                              #
#                                                                            #
# This file may be used for bona fide research purposes within the           #
# scientific community so long as proper attribution is given to the journal # 
# article from which it was obtained.                                        #
#                                                                            #
##############################################################################
                                             
data_I
_audit_creation_method     SHELXL-97
_chemical_name_systematic
;
Aqua{4,4'-dibromo-6,6'-dimethoxy-2,2'-[ethane-1,2-
diylbis(nitrilomethylidyne)]diphenolato}copper(II)
;
_chemical_name_common     ?
_chemical_formula_moiety     'C18 H18 Br2 Cu N2 O5'
_chemical_formula_sum     'C18 H18 Br2 Cu N2 O5'
_chemical_formula_iupac     '[Cu (C18 H16 Br2 N2 O4) (H2 O)]'
_chemical_formula_weight     565.70
_chemical_melting_point     ?
_symmetry_cell_setting     Orthorhombic
_symmetry_space_group_name_H-M     'P n m a'
_symmetry_space_group_name_Hall     '-P 2ac 2n'
loop_
    _symmetry_equiv_pos_as_xyz
    'x, y, z'
    '-x+1/2, -y, z+1/2'
    'x+1/2, -y+1/2, -z+1/2'
    '-x, y+1/2, -z'
    '-x, -y, -z'
    'x-1/2, y, -z-1/2'
    '-x-1/2, y-1/2, z-1/2'
    'x, -y-1/2, z'
_cell_length_a     8.7299(13)
_cell_length_b     27.968(4)
_cell_length_c     7.9900(12)
_cell_angle_alpha     90.00
_cell_angle_beta     90.00
_cell_angle_gamma     90.00
_cell_volume     1950.8(5)
_cell_formula_units_Z     4
_cell_measurement_reflns_used     2580
_cell_measurement_theta_min     2.9
_cell_measurement_theta_max     26.7
_cell_measurement_temperature     293(2)
_exptl_crystal_description     'block'
_exptl_crystal_colour     'blue'
_exptl_crystal_size_max     0.23
_exptl_crystal_size_mid     0.20
_exptl_crystal_size_min     0.18
_exptl_crystal_density_diffrn     1.926
_exptl_crystal_density_meas     ?
_exptl_crystal_density_method     'not measured'
_exptl_crystal_F_000     1116
_exptl_absorpt_coefficient_mu     5.249
_exptl_absorpt_correction_type     multi-scan
_exptl_absorpt_process_details     '(SADABS; Sheldrick, 1996)'
_exptl_absorpt_correction_T_min     0.3782
_exptl_absorpt_correction_T_max     0.4517
_exptl_special_details
;
;
_diffrn_ambient_temperature     293(2)
_diffrn_radiation_type     MoK\a
_diffrn_radiation_wavelength     0.71073
_diffrn_radiation_source     'fine-focus sealed tube'
_diffrn_radiation_monochromator     graphite
_diffrn_measurement_device_type     'Bruker APEXII CCD'
_diffrn_measurement_method     '\f and \w'
_diffrn_detector_area_resol_mean     ?
_diffrn_reflns_number     8970
_diffrn_reflns_av_R_equivalents     0.0341
_diffrn_reflns_av_sigmaI/netI     0.0277
_diffrn_reflns_theta_min     2.65
_diffrn_reflns_theta_max     25.00
_diffrn_reflns_theta_full     25.00
_diffrn_measured_fraction_theta_max     0.999
_diffrn_measured_fraction_theta_full     0.999
_diffrn_reflns_limit_h_min     -7
_diffrn_reflns_limit_h_max     10
_diffrn_reflns_limit_k_min     -33
_diffrn_reflns_limit_k_max     27
_diffrn_reflns_limit_l_min     -8
_diffrn_reflns_limit_l_max     9
_refine_special_details
;
 Refinement of F^2^ against ALL reflections.  The weighted R-factor wR and
 goodness of fit S are based on F^2^, conventional R-factors R are based
 on F, with F set to zero for negative F^2^. The threshold expression of
 F^2^ > 2sigma(F^2^) is used only for calculating R-factors(gt) etc. and is
 not relevant to the choice of reflections for refinement.  R-factors based
 on F^2^ are statistically about twice as large as those based on F, and R-
 factors based on ALL data will be even larger.
;
_reflns_number_total     1759
_reflns_number_gt     1498
_reflns_threshold_expression     I>2\s(I)
_refine_ls_structure_factor_coef     Fsqd
_refine_ls_matrix_type     full
_refine_ls_R_factor_all     0.0626
_refine_ls_R_factor_gt     0.0525
_refine_ls_wR_factor_gt     0.1333
_refine_ls_wR_factor_ref     0.1381
_refine_ls_goodness_of_fit_ref     1.130
_refine_ls_restrained_S_all     1.130
_refine_ls_number_reflns     1759
_refine_ls_number_parameters     140
_refine_ls_number_restraints     1
_refine_ls_hydrogen_treatment     constr
_refine_ls_weighting_scheme     calc
_refine_ls_weighting_details
        'calc w=1/[\s^2^(Fo^2^)+(0.0394P)^2^+13.8845P] where P=(Fo^2^+2Fc^2^)/3'
_atom_sites_solution_hydrogens     geom
_atom_sites_solution_primary     direct
_atom_sites_solution_secondary     difmap
_refine_ls_shift/su_max     0.001
_refine_ls_shift/su_mean     0.000
_refine_diff_density_max     1.478
_refine_diff_density_min     -1.015
_refine_ls_extinction_method     none
_refine_ls_extinction_coef     ?
loop_
    _atom_type_symbol
    _atom_type_description
    _atom_type_scat_dispersion_real
    _atom_type_scat_dispersion_imag
    _atom_type_scat_source
    'C' 'C' 0.0033 0.0016
                         'International Tables Vol C Tables 4.2.6.8 and 6.1.1.4'
    'H' 'H' 0.0000 0.0000
                         'International Tables Vol C Tables 4.2.6.8 and 6.1.1.4'
    'Br' 'Br' -0.2901 2.4595
                         'International Tables Vol C Tables 4.2.6.8 and 6.1.1.4'
    'Cu' 'Cu' 0.3201 1.2651
                         'International Tables Vol C Tables 4.2.6.8 and 6.1.1.4'
    'N' 'N' 0.0061 0.0033
                         'International Tables Vol C Tables 4.2.6.8 and 6.1.1.4'
    'O' 'O' 0.0106 0.0060
                         'International Tables Vol C Tables 4.2.6.8 and 6.1.1.4'
_computing_data_collection     'APEX2 (Bruker, 2004)'
_computing_cell_refinement     'SAINT-Plus (Bruker, 2001)'
_computing_data_reduction     'SAINT-Plus (Bruker, 2001)'
_computing_structure_solution     'SHELXS97 (Sheldrick, 2008)'
_computing_structure_refinement     'SHELXL97 (Sheldrick, 2008)'
_computing_molecular_graphics     'SHELXTL (Sheldrick, 2008)'
_computing_publication_material     'SHELXTL (Sheldrick, 2008)'
loop_
    _atom_site_type_symbol
    _atom_site_label
    _atom_site_fract_x
    _atom_site_fract_y
    _atom_site_fract_z
    _atom_site_U_iso_or_equiv
    _atom_site_adp_type
    _atom_site_calc_flag
    _atom_site_refinement_flags
    _atom_site_occupancy
    _atom_site_disorder_assembly
    _atom_site_disorder_group
    Br Br1 0.28985(13) 0.50680(3) -0.14560(14) 0.0802(4) Uani d . 1 . .
    Cu Cu1 0.43677(12) 0.2500 0.01791(14) 0.0336(3) Uani d S 1 . .
    O O1 0.2831(5) 0.29928(14) 0.0459(6) 0.0394(11) Uani d . 1 . .
    O O2 0.0393(5) 0.35017(16) 0.0910(7) 0.0492(12) Uani d . 1 . .
    O O3 0.5275(7) 0.2500 0.2889(8) 0.0446(16) Uani d S 1 . .
    H H3A 0.5656 0.2746 0.3257 0.067 Uiso d R 1 . .
    N N1 0.5856(6) 0.2962(2) -0.0675(8) 0.0515(16) Uani d D 1 . .
    C C1 0.4226(7) 0.3656(2) -0.0697(8) 0.0385(15) Uani d . 1 . .
    C C2 0.2929(7) 0.3439(2) 0.0005(8) 0.0334(13) Uani d . 1 . .
    C C3 0.1626(7) 0.3736(2) 0.0235(8) 0.0387(15) Uani d . 1 . .
    C C4 0.1622(8) 0.4211(2) -0.0169(9) 0.0436(16) Uani d . 1 . .
    H H4 0.0754 0.4397 0.0006 0.052 Uiso calc R 1 . .
    C C5 0.2941(9) 0.4410(2) -0.0848(9) 0.0472(17) Uani d . 1 . .
    C C6 0.4200(9) 0.4150(2) -0.1124(9) 0.0484(18) Uani d . 1 . .
    H H6 0.5062 0.4291 -0.1596 0.058 Uiso calc R 1 . .
    C C7 0.5621(8) 0.3402(2) -0.1013(9) 0.0460(17) Uani d . 1 . .
    H H7 0.6421 0.3571 -0.1505 0.055 Uiso calc R 1 . .
    C C8 -0.0958(9) 0.3769(3) 0.1200(10) 0.058(2) Uani d . 1 . .
    H H8A -0.0753 0.4015 0.2011 0.087 Uiso calc R 1 . .
    H H8B -0.1746 0.3561 0.1615 0.087 Uiso calc R 1 . .
    H H8C -0.1290 0.3913 0.0172 0.087 Uiso calc R 1 . .
    C C9 0.7175(16) 0.2701(7) -0.147(2) 0.054(5) Uani d PD 0.50 . -1
    H H9A 0.6948 0.2643 -0.2645 0.065 Uiso calc PR 0.50 . -1
    H H9B 0.8089 0.2897 -0.1413 0.065 Uiso calc PR 0.50 . -1
    C C9A 0.7457(13) 0.2236(7) -0.061(3) 0.052(5) Uani d PD 0.50 . -1
    H H9A1 0.7812 0.2280 0.0527 0.063 Uiso calc PR 0.50 . -1
    H H9A2 0.8177 0.2037 -0.1222 0.063 Uiso calc PR 0.50 . -1
loop_
    _atom_site_aniso_label
    _atom_site_aniso_U_11
    _atom_site_aniso_U_22
    _atom_site_aniso_U_33
    _atom_site_aniso_U_12
    _atom_site_aniso_U_13
    _atom_site_aniso_U_23
    Br1 0.1002(8) 0.0319(4) 0.1084(8) 0.0054(4) 0.0121(6) 0.0259(4)
    Cu1 0.0301(5) 0.0275(5) 0.0433(6) 0.000 0.0040(5) 0.000
    O1 0.038(2) 0.024(2) 0.056(3) 0.0025(18) 0.006(2) 0.010(2)
    O2 0.038(3) 0.034(2) 0.076(3) 0.006(2) 0.014(2) 0.007(2)
    O3 0.053(4) 0.032(3) 0.049(4) 0.000 -0.011(3) 0.000
    N1 0.035(3) 0.044(3) 0.076(4) 0.000(3) 0.013(3) 0.020(3)
    C1 0.041(4) 0.037(4) 0.038(3) -0.002(3) 0.001(3) 0.008(3)
    C2 0.039(3) 0.026(3) 0.035(3) 0.000(3) 0.000(3) 0.002(3)
    C3 0.041(3) 0.035(3) 0.040(3) -0.002(3) -0.001(3) 0.002(3)
    C4 0.049(4) 0.030(3) 0.051(4) 0.005(3) -0.004(3) 0.007(3)
    C5 0.065(5) 0.029(3) 0.048(4) -0.001(3) -0.005(4) 0.005(3)
    C6 0.054(4) 0.039(4) 0.052(4) -0.004(3) 0.000(4) 0.009(3)
    C7 0.038(4) 0.043(4) 0.057(4) -0.005(3) 0.008(3) 0.013(3)
    C8 0.052(5) 0.053(5) 0.069(5) 0.015(4) 0.011(4) 0.009(4)
    C9 0.031(8) 0.053(9) 0.078(14) -0.001(7) 0.009(9) 0.021(10)
    C9A 0.023(8) 0.067(11) 0.066(13) 0.004(7) -0.006(8) -0.011(11)
_geom_special_details
;
 All esds (except the esd in the dihedral angle between two l.s. planes)
 are estimated using the full covariance matrix.  The cell esds are taken
 into account individually in the estimation of esds in distances, angles
 and torsion angles; correlations between esds in cell parameters are only
 used when they are defined by crystal symmetry.  An approximate (isotropic)
 treatment of cell esds is used for estimating esds involving l.s. planes.
;
loop_
    _geom_bond_atom_site_label_1
    _geom_bond_atom_site_label_2
    _geom_bond_site_symmetry_2
    _geom_bond_distance
    _geom_bond_publ_flag
    Br1 C5 . 1.903(7) ?
    Cu1 O1 8_565 1.937(4) ?
    Cu1 O1 . 1.937(4) ?
    Cu1 N1 . 1.954(5) ?
    Cu1 N1 8_565 1.954(5) ?
    Cu1 O3 . 2.305(6) ?
    O1 C2 . 1.303(7) ?
    O2 C3 . 1.371(8) ?
    O2 C8 . 1.416(8) ?
    O3 H3A . 0.8188 ?
    N1 C7 . 1.277(9) ?
    N1 C9A 8_565 1.504(10) ?
    N1 C9 . 1.505(10) ?
    C1 C2 . 1.402(9) ?
    C1 C6 . 1.421(9) ?
    C1 C7 . 1.433(10) ?
    C2 C3 . 1.420(9) ?
    C3 C4 . 1.367(9) ?
    C4 C5 . 1.389(10) ?
    C4 H4 . 0.9300 ?
    C5 C6 . 1.338(10) ?
    C6 H6 . 0.9300 ?
    C7 H7 . 0.9300 ?
    C8 H8A . 0.9600 ?
    C8 H8B . 0.9600 ?
    C8 H8C . 0.9600 ?
    C9 C9A . 1.491(19) ?
    C9 H9A . 0.9700 ?
    C9 H9B . 0.9700 ?
    C9A N1 8_565 1.504(10) ?
    C9A H9A1 . 0.9700 ?
    C9A H9A2 . 0.9700 ?
loop_
    _geom_angle_atom_site_label_1
    _geom_angle_atom_site_label_2
    _geom_angle_atom_site_label_3
    _geom_angle_site_symmetry_1
    _geom_angle_site_symmetry_3
    _geom_angle
    _geom_angle_publ_flag
    O1 Cu1 O1 8_565 . 90.8(2) ?
    O1 Cu1 N1 8_565 . 166.2(3) ?
    O1 Cu1 N1 . . 91.8(2) ?
    O1 Cu1 N1 8_565 8_565 91.8(2) ?
    O1 Cu1 N1 . 8_565 166.2(3) ?
    N1 Cu1 N1 . 8_565 82.7(4) ?
    O1 Cu1 O3 8_565 . 97.45(18) ?
    O1 Cu1 O3 . . 97.45(18) ?
    N1 Cu1 O3 . . 95.7(2) ?
    N1 Cu1 O3 8_565 . 95.7(2) ?
    C2 O1 Cu1 . . 127.2(4) ?
    C3 O2 C8 . . 117.8(5) ?
    Cu1 O3 H3A . . 118.5 ?
    C7 N1 C9A . 8_565 120.7(10) ?
    C7 N1 C9 . . 120.0(9) ?
    C7 N1 Cu1 . . 127.2(5) ?
    C9A N1 Cu1 8_565 . 111.3(9) ?
    C9 N1 Cu1 . . 109.7(8) ?
    C2 C1 C6 . . 120.2(6) ?
    C2 C1 C7 . . 122.8(6) ?
    C6 C1 C7 . . 117.0(6) ?
    O1 C2 C1 . . 125.4(6) ?
    O1 C2 C3 . . 118.1(6) ?
    C1 C2 C3 . . 116.5(6) ?
    C4 C3 O2 . . 123.7(6) ?
    C4 C3 C2 . . 122.6(6) ?
    O2 C3 C2 . . 113.7(5) ?
    C3 C4 C5 . . 118.7(7) ?
    C3 C4 H4 . . 120.6 ?
    C5 C4 H4 . . 120.6 ?
    C6 C5 C4 . . 121.8(6) ?
    C6 C5 Br1 . . 120.1(6) ?
    C4 C5 Br1 . . 118.1(5) ?
    C5 C6 C1 . . 120.2(7) ?
    C5 C6 H6 . . 119.9 ?
    C1 C6 H6 . . 119.9 ?
    N1 C7 C1 . . 125.3(6) ?
    N1 C7 H7 . . 117.4 ?
    C1 C7 H7 . . 117.4 ?
    O2 C8 H8A . . 109.5 ?
    O2 C8 H8B . . 109.5 ?
    H8A C8 H8B . . 109.5 ?
    O2 C8 H8C . . 109.5 ?
    H8A C8 H8C . . 109.5 ?
    H8B C8 H8C . . 109.5 ?
    C9A C9 N1 . . 110.7(14) ?
    C9A C9 H9A . . 109.5 ?
    N1 C9 H9A . . 109.5 ?
    C9A C9 H9B . . 109.5 ?
    N1 C9 H9B . . 109.5 ?
    H9A C9 H9B . . 108.1 ?
    C9 C9A N1 . 8_565 98.7(12) ?
    C9 C9A H9A1 . . 112.0 ?
    N1 C9A H9A1 8_565 . 112.0 ?
    C9 C9A H9A2 . . 112.0 ?
    N1 C9A H9A2 8_565 . 112.0 ?
    H9A1 C9A H9A2 . . 109.7 ?
loop_
    _geom_hbond_atom_site_label_D
    _geom_hbond_atom_site_label_H
    _geom_hbond_atom_site_label_A
    _geom_hbond_site_symmetry_A
    _geom_hbond_distance_DH
    _geom_hbond_distance_HA
    _geom_hbond_distance_DA
    _geom_hbond_angle_DHA
    O3 H3A O2 6_656 0.82 2.23 2.963(5) 149.6
    O3 H3A O1 6_656 0.82 2.27 2.936(7) 139.4
data_global
_journal_date_recd_electronic     2009-10-25
_journal_date_accepted     2009-11-03
_journal_name_full     'Acta Crystallographica, Section E'
_journal_year     2009
_journal_volume     65
_journal_issue     12
_journal_page_first     m1577
_journal_page_last     m1577
_journal_paper_category     QM
_journal_coeditor_code     LH2938
_publ_contact_author_name     'Hai Xie'
_publ_contact_author_address
;
College of Chemistry & Chemical Engineering Shanxi Datong University
Shanxi 037009
People's Republic of China
;
_publ_contact_author_email     haixiedt@126.com
_publ_contact_author_Phone     '?'
_publ_section_title
;\
Aqua{4,4'-dibromo-6,6'-dimethoxy-2,2'-[ethane-1,2-\
diylbis(nitrilomethylidyne)]diphenolato}copper(II)
;
loop_
    _publ_author_name
    _publ_author_address
    'Hai Xie'
;
College of Chemistry & Chemical Engineering
Shanxi Datong University
Shanxi 037009
People's Republic of China
;
