# Supplementary material for: Aqua­{4,4′-dibromo-6,6′-dimeth­oxy-2,2′-[ethane-1,2-diylbis(nitrilo­methyl­idyne)]diphenolato}copper(II)
Source: Acta Crystallogr Sect E Struct Rep Online. 2009 Nov 14;65(Pt 12):m1577. doi: 10.1107/S1600536809046212 (PMC2972126; doi:10.1107/S1600536809046212)
Supplement: Supplementary file 2 [file e-65-m1577-Isup2.hkl]

# 
# h,k,l, Fc-squared, Fo-squared, sigma(Fo-squared) and status flag 
# 

data_I

_shelx_title ' I         Pnma         R = 0.05' 
_shelx_refln_list_code          4 
_shelx_F_calc_maximum      323.61 
_exptl_crystal_F_000      1116.00 
_reflns_d_resolution_high  0.8410 
 
loop_ 
 _symmetry_equiv_pos_as_xyz 
 'x, y, z' 
 '-x+1/2, -y, z+1/2' 
 'x+1/2, -y+1/2, -z+1/2' 
 '-x, y+1/2, -z' 
 '-x, -y, -z' 
 'x-1/2, y, -z-1/2' 
 '-x-1/2, y-1/2, z-1/2' 
 'x, -y-1/2, z' 
 
_cell_length_a     8.7299 
_cell_length_b    27.9680 
_cell_length_c     7.9900 
_cell_angle_alpha  90.000 
_cell_angle_beta   90.000 
_cell_angle_gamma  90.000 
 
_shelx_F_squared_multiplier     1.000 
 
loop_ 
 _refln_index_h 
 _refln_index_k 
 _refln_index_l 
 _refln_F_squared_calc 
 _refln_F_squared_meas 
 _refln_F_squared_sigma 
 _refln_observed_status 
   2   0   0    17236.63    19814.86    415.54 o 
   4   0   0     8295.07     8462.70    341.69 o 
   6   0   0     7530.00     7547.26    245.49 o 
   8   0   0     6500.34     6913.89    162.69 o 
  10   0   0       36.15       87.92     49.48 o 
   2   1   0     1611.53     1415.60     26.86 o 
   4   1   0      443.56      336.78     13.64 o 
   6   1   0     1041.50     1074.60     34.32 o 
   8   1   0     1177.26      951.69     38.28 o 
  10   1   0      181.57      141.64     37.04 o 
   2   2   0    68944.05    72875.58   1053.58 o 
   4   2   0      684.09      998.90     28.36 o 
   6   2   0     3998.30     4388.87     87.14 o 
   8   2   0      659.90      606.93     40.61 o 
  10   2   0      486.08      507.50     44.88 o 
   2   3   0      752.78      635.22     14.10 o 
   4   3   0       55.09      183.04      9.57 o 
   6   3   0     1574.96     1592.87     43.05 o 
   8   3   0      632.71      517.14     32.13 o 
  10   3   0      195.46      149.15     31.72 o 
   0   4   0    38074.55    34885.37   1030.44 o 
   2   4   0    33885.55    38453.49    557.22 o 
   4   4   0    16031.87    17124.23    226.54 o 
   6   4   0     1924.73     2016.48     49.65 o 
   8   4   0      677.71      849.77     37.46 o 
  10   4   0       12.70      -21.48     28.85 o 
   2   5   0     1510.68     1345.53     25.46 o 
   4   5   0    14804.20    13950.12    185.95 o 
   6   5   0     1220.85     1029.37     35.30 o 
   8   5   0      578.45      515.31     39.84 o 
  10   5   0      364.13      413.38     45.90 o 
   0   6   0    13717.16    13562.57    410.89 o 
   2   6   0    47896.87    50218.38    729.10 o 
   4   6   0     6963.54     9340.47    127.35 o 
   6   6   0      577.36      783.22     30.94 o 
   8   6   0      151.36      119.97     31.64 o 
  10   6   0      470.53      610.43    111.25 o 
   2   7   0    13447.31    12855.37    171.83 o 
   4   7   0    18558.97    19247.59    255.58 o 
   6   7   0     1208.45     1115.92     36.61 o 
   8   7   0      185.73      148.39     33.11 o 
  10   7   0      713.37      618.57     52.16 o 
   0   8   0   104723.50   100309.35   2939.56 o 
   2   8   0      966.42     2071.56     91.79 o 
   4   8   0     2251.94     2042.98     35.51 o 
   6   8   0     1308.18     1167.89     36.82 o 
   8   8   0     1608.43     1714.63    120.14 o 
  10   8   0      204.12      248.41    119.88 o 
   2   9   0      512.51      406.61     13.95 o 
   4   9   0    12774.17    12382.74    168.40 o 
   6   9   0      812.17      804.13     33.36 o 
   8   9   0       31.39      -17.78     30.68 o 
   0  10   0     1831.49     1893.16     81.80 o 
   2  10   0    62815.65    63488.52    827.24 o 
   4  10   0      706.95     1187.11     42.35 o 
   6  10   0      135.25      367.56     24.72 o 
   8  10   0     1111.86      983.92     51.65 o 
   2  11   0     5386.13     4865.41     72.19 o 
   4  11   0      119.41      264.41     16.27 o 
   6  11   0     1338.11     1341.91     54.55 o 
   8  11   0      583.77      480.15    135.79 o 
   0  12   0    51861.41    50486.13   1496.43 o 
   2  12   0      732.04     1027.81     33.22 o 
   4  12   0     5116.88     5036.88     85.20 o 
   6  12   0      311.04      387.84     33.12 o 
   8  12   0     1852.62     1920.26     87.12 o 
   2  13   0       22.91       -9.22     15.03 o 
   4  13   0    14862.93    14290.65    195.97 o 
   6  13   0      241.01      247.13     33.06 o 
   8  13   0      336.11      349.51     65.79 o 
   0  14   0    31103.14    35424.02   1061.35 o 
   2  14   0    30707.36    30653.12    520.73 o 
   4  14   0     2481.64     3113.22     54.67 o 
   6  14   0      182.20      315.34     48.83 o 
   8  14   0      122.21      225.18     88.52 o 
   2  15   0    13061.00    12339.22    221.36 o 
   4  15   0      467.78      352.57     19.40 o 
   6  15   0     4170.78     4253.96    116.11 o 
   8  15   0       53.63       70.88     49.88 o 
   0  16   0    36378.01    36250.52   1089.35 o 
   2  16   0     3860.74     4351.09     91.81 o 
   4  16   0      526.52      440.74     30.17 o 
   6  16   0      491.13      669.19     76.93 o 
   8  16   0      792.49      888.33     84.71 o 
   2  17   0       24.28      -12.20     30.48 o 
   4  17   0    18433.89    17673.00    299.79 o 
   6  17   0        3.99       33.02     34.32 o 
   8  17   0       25.93       -5.52     41.11 o 
   0  18   0       79.67      138.50     45.36 o 
   2  18   0    20721.82    21210.22    464.87 o 
   4  18   0     2300.53     2676.36     82.22 o 
   6  18   0      427.67      630.92    123.75 o 
   8  18   0      610.61      581.35     55.31 o 
   2  19   0     6486.11     6609.37    167.93 o 
   4  19   0     1272.59     1318.38     71.90 o 
   6  19   0     3340.65     3516.19    190.14 o 
   8  19   0      477.19      383.08     97.70 o 
   0  20   0    29620.30    30457.21    929.77 o 
   2  20   0      333.22      602.99     66.44 o 
   4  20   0     4107.96     3792.69    124.94 o 
   6  20   0     1284.56     1089.31    108.19 o 
   8  20   0     1081.92     1285.97     73.76 o 
   2  21   0      186.53      205.26     40.55 o 
   4  21   0      191.74      218.02     34.16 o 
   6  21   0        6.00      -31.13     37.95 o 
   8  21   0       39.08      108.13     51.32 o 
   0  22   0      568.77      658.39     73.17 o 
   2  22   0     6933.52     7084.03    182.43 o 
   4  22   0      114.58       79.77     27.01 o 
   6  22   0      252.39      364.72    106.84 o 
   2  23   0     2986.03     3171.63    192.20 o 
   4  23   0      381.28      434.83     34.31 o 
   6  23   0     2761.84     2779.44    102.63 o 
   0  24   0    15539.69    16697.93    539.66 o 
   2  24   0       33.66      189.18     34.94 o 
   4  24   0        7.95       46.38     29.29 o 
   6  24   0      749.82      607.67     58.08 o 
   2  25   0       15.20       68.71     34.12 o 
   4  25   0     8295.59     8363.59    175.82 o 
   6  25   0       31.96      -40.49     55.80 o 
   0  26   0      210.98      221.70     64.94 o 
   2  26   0     4001.79     4006.86    122.97 o 
   4  26   0      489.07      620.85     62.95 o 
   6  26   0      264.17      306.88     56.56 o 
   2  27   0     3510.67     3645.75     98.13 o 
   4  27   0      161.54      127.01     61.47 o 
   6  27   0     1443.49     1259.56     81.41 o 
   0  28   0      818.11      943.82     94.64 o 
   2  28   0      263.08      435.56     56.87 o 
   4  28   0      204.58      248.35     47.09 o 
   2  29   0      419.05      498.33     47.86 o 
   4  29   0     4639.34     4830.76    158.86 o 
   0  30   0      108.29      262.15     75.47 o 
   2  30   0     2519.19     2625.73     87.27 o 
   4  30   0       90.18       99.27     45.98 o 
   2  31   0     2257.36     2666.12     88.92 o 
   0  32   0     1816.95     1956.49    133.89 o 
   2  32   0       93.70      144.50     60.23 o 
   1   0   1    28697.75    29690.33    615.79 o 
   2   0   1     4060.84     4447.18     94.55 o 
   3   0   1     3809.09     4047.97     74.67 o 
   4   0   1     5652.10     5768.56    106.89 o 
   5   0   1     1049.03     1228.71     28.08 o 
   6   0   1     3618.79     3508.34     73.03 o 
   7   0   1    18264.26    16499.28    289.80 o 
   8   0   1       30.73       13.39     18.77 o 
   9   0   1       13.89       10.27     25.46 o 
  10   0   1       54.87       30.50     28.03 o 
   0   1   1      143.48      113.33     18.97 o 
   1   1   1    13434.62    16311.67    240.22 o 
   2   1   1     1172.85     1402.36     20.93 o 
   3   1   1     2325.74     2187.16     28.53 o 
   4   1   1      338.42      361.75     16.19 o 
   5   1   1     3827.33     3898.48     49.43 o 
   6   1   1      194.80      245.14     14.28 o 
   7   1   1     2077.94     2736.20     52.72 o 
   8   1   1        0.67       28.51     16.76 o 
   9   1   1      110.12      120.58     18.87 o 
  10   1   1        5.76        2.58     20.47 o 
   1   2   1     8970.66     8298.01    110.96 o 
   2   2   1    12543.45    13347.35    191.96 o 
   3   2   1     3970.54     4278.39     47.69 o 
   4   2   1     9212.74     9479.67    109.12 o 
   5   2   1     6678.76     6300.85     70.37 o 
   6   2   1     3794.08     3554.13     52.31 o 
   7   2   1     1301.10     1061.30     25.24 o 
   8   2   1     1345.77     1108.63     29.83 o 
   9   2   1      710.73      626.87     29.71 o 
  10   2   1        2.26        1.36     21.97 o 
   0   3   1      326.96      439.43     14.58 o 
   1   3   1     2856.49     3847.07     48.26 o 
   2   3   1     2573.87     2780.96     39.95 o 
   3   3   1     1915.20     1767.37     19.71 o 
   4   3   1       62.81       82.99      9.38 o 
   5   3   1     3576.25     3434.79     41.58 o 
   6   3   1        8.72       -0.72     11.63 o 
   7   3   1       93.53      176.17     16.21 o 
   8   3   1       36.03       23.60     16.24 o 
   9   3   1       76.51      117.51     19.99 o 
  10   3   1        5.22      -19.34     21.95 o 
   1   4   1    26744.08    25843.29    285.81 o 
   2   4   1     5075.96     5366.41     67.29 o 
   3   4   1     5136.39     5804.14     59.59 o 
   4   4   1     7491.38     7767.44     79.25 o 
   5   4   1     1632.41     1743.92     24.92 o 
   6   4   1     1505.99     1337.27     27.79 o 
   7   4   1     2837.40     2525.73     47.59 o 
   8   4   1      262.63      227.95     25.87 o 
   9   4   1      356.05      320.58     22.39 o 
  10   4   1       43.91       26.92     22.67 o 
   0   5   1       40.46       37.46      7.23 o 
   1   5   1      156.02      680.99     13.16 o 
   2   5   1      365.91      466.80     14.45 o 
   3   5   1    12570.29    12424.81    130.74 o 
   4   5   1       59.80       52.98      5.61 o 
   5   5   1     1371.43     1286.80     20.95 o 
   6   5   1        2.69        1.43     11.86 o 
   7   5   1       22.71       47.14     16.46 o 
   8   5   1       45.98       32.25     18.86 o 
   9   5   1      205.07      238.68     23.15 o 
  10   5   1        7.82      -12.58     26.34 o 
   1   6   1     1552.15     1251.98     16.97 o 
   2   6   1     3017.88     3215.52     39.92 o 
   3   6   1    19521.85    20430.01    212.36 o 
   4   6   1     7218.78     7156.59     70.05 o 
   5   6   1     6587.37     6283.08     66.60 o 
   6   6   1     2482.91     2371.60     39.29 o 
   7   6   1       86.90       72.70     17.28 o 
   8   6   1      286.61      238.08     21.65 o 
   9   6   1      847.16      812.62     36.70 o 
  10   6   1       34.10      -38.34     25.56 o 
   0   7   1       16.78       25.52     12.09 o 
   1   7   1     2379.33     2447.45     31.80 o 
   2   7   1     5980.09     5925.32     68.98 o 
   3   7   1    13494.02    14331.02    150.93 o 
   4   7   1      266.24      318.37      9.43 o 
   5   7   1     2078.31     2138.88     27.83 o 
   6   7   1       10.21       35.35     14.42 o 
   7   7   1      502.35      675.61     25.46 o 
   8   7   1        6.57       12.05     19.87 o 
   9   7   1      238.23      268.57     28.86 o 
  10   7   1       13.00       -5.54     24.56 o 
   1   8   1     2836.30     2685.67     35.19 o 
   2   8   1     3542.75     3969.57     45.73 o 
   3   8   1       21.36       17.54      6.44 o 
   4   8   1     3871.28     3721.63     39.79 o 
   5   8   1      108.37      202.37     11.52 o 
   6   8   1     2754.27     2558.05     46.95 o 
   7   8   1     2135.05     1838.86     40.27 o 
   8   8   1      109.90       82.63     20.31 o 
   9   8   1      547.25      557.15     50.40 o 
  10   8   1       27.39       27.39     33.00 o 
   0   9   1    16169.56    16350.21    348.56 o 
   1   9   1     1634.03     1694.36     25.37 o 
   2   9   1      210.49      325.39      9.86 o 
   3   9   1    20675.02    21713.11    226.46 o 
   4   9   1      222.84      256.22      9.80 o 
   5   9   1     3703.70     3759.56     46.79 o 
   6   9   1        6.70       13.63     18.58 o 
   7   9   1      381.89      360.84     21.96 o 
   8   9   1       83.98       59.73     22.77 o 
   9   9   1       73.77      147.51     35.30 o 
   1  10   1      354.54      180.64      8.81 o 
   2  10   1     1780.68     1829.31     25.81 o 
   3  10   1     2937.05     2906.84     36.30 o 
   4  10   1     5402.74     5522.87     60.14 o 
   5  10   1     3908.10     3580.98     45.61 o 
   6  10   1      880.67      896.76     28.14 o 
   7  10   1      167.86      138.11     19.38 o 
   8  10   1      329.36      305.87     28.12 o 
   9  10   1     1052.02     1007.15     49.89 o 
   0  11   1     4546.98     4150.40    101.91 o 
   1  11   1    14822.16    15238.26    187.95 o 
   2  11   1     7422.78     7571.67     84.05 o 
   3  11   1     5612.39     5583.02     60.38 o 
   4  11   1       58.47       51.84      8.21 o 
   5  11   1     3930.45     3969.48     50.22 o 
   6  11   1       14.10       36.57     16.41 o 
   7  11   1      397.91      591.51     31.71 o 
   8  11   1       18.24       48.07     23.84 o 
   9  11   1      356.71      427.93     33.83 o 
   1  12   1     7996.93     7117.64    103.54 o 
   2  12   1     4392.97     4486.50     53.82 o 
   3  12   1      492.50      579.47     18.16 o 
   4  12   1     2500.92     2449.21     33.05 o 
   5  12   1       52.77       51.69     11.55 o 
   6  12   1     1490.47     1377.99     35.70 o 
   7  12   1     2295.26     2093.43     52.19 o 
   8  12   1      443.22      367.25     28.97 o 
   9  12   1      479.64      479.24     34.99 o 
   0  13   1     8222.57     8343.04    191.25 o 
   1  13   1     3817.71     4198.56     67.06 o 
   2  13   1     1551.50     1568.34     25.67 o 
   3  13   1    12073.00    11981.10    130.38 o 
   4  13   1      831.02      886.84     20.58 o 
   5  13   1     1206.15     1398.77     28.77 o 
   6  13   1        0.09       25.35     16.78 o 
   7  13   1       27.95        2.73     22.32 o 
   8  13   1       49.65       91.18     26.65 o 
   9  13   1       18.68       84.23     29.91 o 
   1  14   1     1354.28      950.00     27.50 o 
   2  14   1     3104.14     3149.12     42.13 o 
   3  14   1     5116.57     4996.21     60.70 o 
   4  14   1     1634.27     1603.60     33.14 o 
   5  14   1     2153.14     1966.81     40.10 o 
   6  14   1     1657.16     1466.07     33.86 o 
   7  14   1       28.17       21.21     23.64 o 
   8  14   1      228.93      159.40     28.57 o 
   9  14   1     1272.29     1177.97     58.74 o 
   0  15   1      990.49      844.02     42.82 o 
   1  15   1     5512.99     5621.01     87.80 o 
   2  15   1     5162.67     5156.48     67.61 o 
   3  15   1       15.61       29.58     10.86 o 
   4  15   1      747.16      767.92     19.58 o 
   5  15   1     1830.01     1820.92     35.67 o 
   6  15   1      143.12      174.50     20.55 o 
   7  15   1       85.86      184.24     26.54 o 
   8  15   1        1.04       -6.70     27.34 o 
   9  15   1      138.62      229.00     33.10 o 
   1  16   1     4244.19     3794.28     65.40 o 
   2  16   1     1258.91     1359.05     28.85 o 
   3  16   1       65.52       56.59     12.52 o 
   4  16   1     3450.98     3322.15     44.18 o 
   5  16   1      245.57      272.46     17.03 o 
   6  16   1     1166.74     1063.92     56.49 o 
   7  16   1     1625.36     1573.26     51.77 o 
   8  16   1      123.78      114.60     42.53 o 
   9  16   1      184.09      222.59     35.63 o 
   0  17   1     9043.88     8438.86    200.31 o 
   1  17   1       24.15      137.30     18.13 o 
   2  17   1     2451.64     2350.67     45.62 o 
   3  17   1     8365.84     8498.28     98.72 o 
   4  17   1      875.44      965.68     23.51 o 
   5  17   1     1247.67     1469.25     33.22 o 
   6  17   1        5.86       -9.95     11.46 o 
   7  17   1       97.91      123.00     34.81 o 
   8  17   1       49.56       57.81     30.26 o 
   1  18   1     2205.01     1921.12     55.29 o 
   2  18   1      611.72      708.86     28.85 o 
   3  18   1     3001.31     3131.69     49.65 o 
   4  18   1     3667.76     3541.69     48.10 o 
   5  18   1     3478.98     3170.16     53.62 o 
   6  18   1      563.55      560.87     28.67 o 
   7  18   1      688.61      666.47     37.64 o 
   8  18   1      149.19       88.82     32.59 o 
   0  19   1     2047.46     1867.93     91.73 o 
   1  19   1    10394.51    10305.76    177.43 o 
   2  19   1     2985.71     2753.00     56.27 o 
   3  19   1      116.33      146.92     18.08 o 
   4  19   1        9.17        0.07     14.56 o 
   5  19   1     4472.12     4679.83     68.29 o 
   6  19   1       18.89       40.04     22.27 o 
   7  19   1      169.81      293.84     33.58 o 
   8  19   1        7.88        2.48     36.96 o 
   1  20   1     4965.46     4783.04    110.05 o 
   2  20   1      706.92      751.77     36.92 o 
   3  20   1     2539.49     2487.02     47.82 o 
   4  20   1      998.89     1029.12     28.34 o 
   5  20   1      192.20      203.38     21.11 o 
   6  20   1      665.58      638.92     32.20 o 
   7  20   1     1880.90     1646.48     76.72 o 
   8  20   1       28.04       21.29     31.16 o 
   0  21   1     8126.17     7898.75    196.15 o 
   1  21   1      417.36      556.45     28.62 o 
   2  21   1     1537.15     1436.80     51.89 o 
   3  21   1      582.59      590.45     27.48 o 
   4  21   1     1022.17     1075.88     35.92 o 
   5  21   1     1758.42     1852.71     41.17 o 
   6  21   1        7.61       15.38     24.27 o 
   7  21   1       36.84       80.44     31.58 o 
   1  22   1     1506.99     1437.68     43.33 o 
   2  22   1     1286.60     1370.22     42.67 o 
   3  22   1      168.97      177.79     25.77 o 
   4  22   1      134.71      134.70     24.85 o 
   5  22   1      246.10      232.91     23.79 o 
   6  22   1      412.51      334.11     32.36 o 
   7  22   1      677.58      690.53     55.09 o 
   0  23   1     2441.75     2401.77     90.11 o 
   1  23   1     7217.23     7415.34    119.46 o 
   2  23   1     2059.09     1939.89     58.70 o 
   3  23   1      558.25      541.60     32.76 o 
   4  23   1      166.83      193.38     21.42 o 
   5  23   1      485.93      458.37     27.47 o 
   6  23   1        0.13       -7.55     27.51 o 
   7  23   1      271.97      393.53     40.93 o 
   1  24   1     2643.64     2758.55     61.31 o 
   2  24   1       74.81      122.70     29.32 o 
   3  24   1      626.00      575.07     33.99 o 
   4  24   1      801.38      888.47     33.24 o 
   5  24   1      176.99      176.71     25.46 o 
   6  24   1      137.06       85.02     30.07 o 
   7  24   1     1438.07     1442.38     57.99 o 
   0  25   1     3647.96     3615.04    191.95 o 
   1  25   1      921.32     1104.04     40.36 o 
   2  25   1     2465.83     2423.77     58.26 o 
   3  25   1     3307.31     3389.06     96.84 o 
   4  25   1      530.32      516.32     32.86 o 
   5  25   1      263.82      396.82     29.44 o 
   6  25   1       12.57      -17.07     29.12 o 
   1  26   1     1747.53     1741.19     50.33 o 
   2  26   1       84.69       89.84     27.71 o 
   3  26   1      413.70      503.90     35.61 o 
   4  26   1      115.09      122.97     28.60 o 
   5  26   1      488.58      366.19     29.80 o 
   6  26   1       60.28       16.54     32.76 o 
   0  27   1     2415.36     2381.87    217.94 o 
   1  27   1     2047.92     2245.29     57.68 o 
   2  27   1     2680.79     2639.76     67.93 o 
   3  27   1      159.03      218.66     33.73 o 
   4  27   1      213.19      228.24     31.16 o 
   5  27   1     1298.03     1302.04     84.38 o 
   1  28   1      394.79      525.75     35.22 o 
   2  28   1      151.82      178.39     31.21 o 
   3  28   1       79.52       85.28     29.15 o 
   4  28   1       96.61       84.23     30.62 o 
   5  28   1      228.20      245.32     38.37 o 
   0  29   1     4325.32     4144.40    132.30 o 
   1  29   1     1455.48     1564.09     51.04 o 
   2  29   1      816.72      776.20     40.94 o 
   3  29   1     4282.87     4608.71     87.09 o 
   4  29   1      487.04      566.00     44.03 o 
   1  30   1       82.32       89.20     34.27 o 
   2  30   1        8.86       35.56     30.73 o 
   3  30   1      106.49      143.07     40.43 o 
   4  30   1      113.31      109.85     33.63 o 
   0  31   1     1339.47     1372.85     81.02 o 
   1  31   1     2319.57     2367.17     89.86 o 
   2  31   1     2209.44     2257.86     63.26 o 
   3  31   1       18.59       29.15     32.17 o 
   1  32   1      244.32      309.26     40.21 o 
   2  32   1       21.22       32.23     33.45 o 
   0  33   1     2256.59     2148.63     99.70 o 
   0   0   2    77391.01    82328.28   1712.23 o 
   1   0   2    26615.96    29816.31    507.95 o 
   2   0   2      852.73      840.04     18.13 o 
   3   0   2    12355.54    12215.55    162.73 o 
   4   0   2      775.41      914.46     23.02 o 
   5   0   2      687.71      888.86     24.78 o 
   6   0   2     1763.11     1855.33     47.96 o 
   7   0   2      215.30      389.10     34.68 o 
   8   0   2     2110.51     2146.72     58.32 o 
   9   0   2      453.33      420.66     33.50 o 
  10   0   2      192.33      167.68     32.93 o 
   1   1   2    18660.06    18713.11    208.02 o 
   2   1   2     3368.76     3030.00     34.55 o 
   3   1   2      742.26      696.22     15.26 o 
   4   1   2     2024.32     1665.82     23.41 o 
   5   1   2      742.66      780.10     17.38 o 
   6   1   2     3835.39     3598.58     53.32 o 
   7   1   2      168.14      193.05     18.45 o 
   8   1   2      367.64      353.78     22.77 o 
   9   1   2        3.24       17.23     18.27 o 
  10   1   2       31.88        0.55     26.68 o 
   0   2   2    32492.96    33392.60    606.01 o 
   1   2   2    91547.03    96403.33   1062.20 o 
   2   2   2      140.56      535.12     11.18 o 
   3   2   2     5796.35     6326.62     68.97 o 
   4   2   2      994.03      937.63     16.19 o 
   5   2   2     5399.51     5246.46     60.52 o 
   6   2   2     4270.94     4132.60     50.81 o 
   7   2   2      172.49      340.61     23.38 o 
   8   2   2     1040.60     1104.10     32.57 o 
   9   2   2      254.23      313.21     25.03 o 
  10   2   2       92.87      137.11     22.31 o 
   1   3   2     5722.56     5668.09     65.84 o 
   2   3   2     8628.62     8061.32     85.51 o 
   3   3   2       41.35       45.48      7.03 o 
   4   3   2     1881.61     1411.90     18.03 o 
   5   3   2      475.17      504.59     13.44 o 
   6   3   2     1987.96     1848.08     33.33 o 
   7   3   2      308.26      294.14     17.94 o 
   8   3   2      247.89      229.01     20.65 o 
   9   3   2       76.17       77.34     21.96 o 
  10   3   2      166.08      123.49     22.91 o 
   0   4   2     4455.47     4804.00     87.43 o 
   1   4   2    15520.09    16530.43    184.83 o 
   2   4   2     6306.34     6502.07     69.98 o 
   3   4   2    17175.56    18263.46    189.98 o 
   4   4   2      261.21      483.89     10.79 o 
   5   4   2       15.62      502.30     13.70 o 
   6   4   2     2311.18     2363.85     39.33 o 
   7   4   2      749.02      820.83     27.10 o 
   8   4   2      436.41      514.70     23.30 o 
   9   4   2       20.57       68.04     21.92 o 
  10   4   2      166.11      189.79     26.74 o 
   1   5   2     9432.64     9045.11     96.69 o 
   2   5   2     3828.50     3473.01     39.66 o 
   3   5   2       65.96       75.17      6.45 o 
   4   5   2     6679.53     6130.54     64.27 o 
   5   5   2       98.37      122.10     10.43 o 
   6   5   2     1822.20     1659.94     31.72 o 
   7   5   2      376.29      382.62     21.54 o 
   8   5   2      148.32      152.18     19.29 o 
   9   5   2      311.28      269.29     28.99 o 
  10   5   2      144.72      114.79     30.92 o 
   0   6   2     8517.56     7823.32    120.12 o 
   1   6   2    18734.08    19530.20    218.24 o 
   2   6   2      111.22      270.49      8.42 o 
   3   6   2    15659.46    16527.15    172.76 o 
   4   6   2      140.24      560.18     13.38 o 
   5   6   2      161.65      232.00     12.18 o 
   6   6   2     1092.54     1115.05     33.40 o 
   7   6   2        1.75       90.55     17.99 o 
   8   6   2      667.52      721.77     28.56 o 
   9   6   2       27.50       19.44     21.25 o 
   1   7   2      187.74      262.84      8.97 o 
   2   7   2     2734.30     2409.01     31.69 o 
   3   7   2     2428.69     2321.22     30.55 o 
   4   7   2    13908.21    13038.15    172.62 o 
   5   7   2      601.65      624.99     18.45 o 
   6   7   2      713.88      689.32     27.45 o 
   7   7   2       39.05       56.49     17.48 o 
   8   7   2        2.38        1.16     19.50 o 
   9   7   2      250.61      218.49     22.64 o 
   0   8   2      223.17      258.08     18.38 o 
   1   8   2    23467.29    23863.41    247.56 o 
   2   8   2    12203.62    12183.85    128.98 o 
   3   8   2     5330.03     4996.99     56.93 o 
   4   8   2     1679.12     2312.95     33.68 o 
   5   8   2      235.34      425.50     15.07 o 
   6   8   2      526.52      601.93     23.86 o 
   7   8   2      194.91      144.25     19.45 o 
   8   8   2      852.85      840.49     31.20 o 
   9   8   2      283.31      318.56     27.99 o 
   1   9   2       95.21      150.09      9.67 o 
   2   9   2     6287.15     5725.62     64.18 o 
   3   9   2      737.32      717.80     15.82 o 
   4   9   2     6306.35     5714.27     70.63 o 
   5   9   2       25.73       19.33      9.08 o 
   6   9   2      629.05      618.82     22.74 o 
   7   9   2      286.99      304.68     21.33 o 
   8   9   2       18.96       -8.72     19.98 o 
   9   9   2        0.03      -10.77     25.07 o 
   0  10   2    12924.61    12640.48    222.02 o 
   1  10   2    15222.43    14491.71    165.38 o 
   2  10   2      444.34      907.24     17.11 o 
   3  10   2      596.28      646.84     16.45 o 
   4  10   2      316.24      448.90     14.56 o 
   5  10   2     2349.34     2246.05     38.55 o 
   6  10   2     1009.00     1026.17     33.61 o 
   7  10   2      623.84      750.47     28.04 o 
   8  10   2     1337.84     1352.26     39.45 o 
   9  10   2        6.47       35.80     34.13 o 
   1  11   2     1288.72     1356.48     27.83 o 
   2  11   2     3461.76     3303.29     41.09 o 
   3  11   2     1072.77     1100.32     33.31 o 
   4  11   2     3748.63     3125.53     62.33 o 
   5  11   2     4690.94     4598.08     57.19 o 
   6  11   2      726.77      737.09     24.11 o 
   7  11   2      312.14      347.09     22.98 o 
   8  11   2       17.83        5.20     21.03 o 
   9  11   2       48.48       18.34     28.02 o 
   0  12   2      276.37      416.12     20.15 o 
   1  12   2    17959.39    18462.06    312.96 o 
   2  12   2     6761.34     6421.34     73.07 o 
   3  12   2    10775.77    10615.55    115.99 o 
   4  12   2      594.03      762.66     18.55 o 
   5  12   2        4.33      330.07     15.14 o 
   6  12   2      225.12      299.46     18.79 o 
   7  12   2       12.85       35.39     19.62 o 
   8  12   2      818.04      834.34     63.68 o 
   9  12   2       66.24       33.57     28.47 o 
   1  13   2     3468.46     3319.72     93.78 o 
   2  13   2     2995.46     2643.09     36.01 o 
   3  13   2     2635.33     2632.34     36.31 o 
   4  13   2     3603.82     3319.05     43.77 o 
   5  13   2      556.99      668.06     20.71 o 
   6  13   2      626.40      573.59     30.89 o 
   7  13   2      843.67      851.61     31.64 o 
   8  13   2       63.52       69.02     25.71 o 
   9  13   2        0.16        3.00     28.03 o 
   0  14   2     1067.55      798.03     30.15 o 
   1  14   2    11398.60    11465.93    160.16 o 
   2  14   2      132.66      391.08     16.41 o 
   3  14   2     3268.29     3126.17     47.11 o 
   4  14   2       30.85       83.33     13.22 o 
   5  14   2      213.99      216.34     15.10 o 
   6  14   2      876.85      950.74     47.31 o 
   7  14   2       24.62      177.34     22.79 o 
   8  14   2      461.22      555.24     34.30 o 
   9  14   2      116.19      160.06     33.19 o 
   1  15   2      491.63      548.17     18.02 o 
   2  15   2     2593.60     2415.23     38.59 o 
   3  15   2     5357.92     5139.32     68.18 o 
   4  15   2     4444.29     3996.90     52.04 o 
   5  15   2     2368.36     2334.98     37.50 o 
   6  15   2      644.03      767.91     26.68 o 
   7  15   2        4.22       41.63     22.03 o 
   8  15   2       83.42       72.88     29.04 o 
   9  15   2      234.93      260.10     34.28 o 
   0  16   2      187.78      270.99     22.01 o 
   1  16   2    12073.45    12114.88    170.73 o 
   2  16   2     3413.90     3203.84     48.07 o 
   3  16   2     2376.34     2608.23     41.83 o 
   4  16   2     1371.65     1681.95     30.91 o 
   5  16   2      693.75      715.81     27.65 o 
   6  16   2      372.65      458.88     25.20 o 
   7  16   2        0.01       10.66     25.57 o 
   8  16   2      630.93      640.69     38.52 o 
   1  17   2      800.59      740.86     42.93 o 
   2  17   2     1076.77      960.98     27.91 o 
   3  17   2     1698.99     1732.37     34.18 o 
   4  17   2     4879.86     4799.39     61.67 o 
   5  17   2     2345.72     2442.96     42.15 o 
   6  17   2     1015.08      985.14     30.51 o 
   7  17   2      808.35      906.55     58.96 o 
   8  17   2       49.34       13.85     29.12 o 
   0  18   2    11455.28    10738.73    200.16 o 
   1  18   2     7248.11     6619.05    168.35 o 
   2  18   2        7.76       92.70     18.32 o 
   3  18   2     2964.73     2848.35     42.99 o 
   4  18   2        2.71      106.65     15.17 o 
   5  18   2      353.40      359.23     20.91 o 
   6  18   2      824.14      940.55     30.90 o 
   7  18   2      126.25      252.21     31.29 o 
   8  18   2      756.46      813.37     42.40 o 
   1  19   2      691.25      721.94     39.50 o 
   2  19   2     1491.49     1370.28     38.52 o 
   3  19   2      634.50      690.37     23.87 o 
   4  19   2      948.94      926.59     25.30 o 
   5  19   2      857.90      963.03     27.13 o 
   6  19   2      687.16      728.22     36.13 o 
   7  19   2       82.72       70.06     29.38 o 
   8  19   2        0.12       44.04     32.66 o 
   0  20   2      636.27      709.10     36.51 o 
   1  20   2     1791.70     1762.22     69.15 o 
   2  20   2     2408.67     2281.82     50.90 o 
   3  20   2     5759.53     5465.64     88.43 o 
   4  20   2        9.73       26.58     16.11 o 
   5  20   2      157.47      282.10     20.87 o 
   6  20   2     1075.39     1165.86     53.70 o 
   7  20   2       20.01      -16.50     30.57 o 
   8  20   2      520.68      587.53     42.63 o 
   1  21   2      450.74      510.76     64.96 o 
   2  21   2     2101.30     1841.44     46.94 o 
   3  21   2     2938.92     2759.79     53.02 o 
   4  21   2       65.77       37.26     17.37 o 
   5  21   2      773.08      864.56     28.07 o 
   6  21   2     1216.32     1148.80     44.85 o 
   7  21   2      678.84      714.33     78.08 o 
   0  22   2     8822.49     7783.21    156.45 o 
   1  22   2     4244.46     3935.50     83.73 o 
   2  22   2      237.48      232.37     28.32 o 
   3  22   2       17.48      141.76     24.91 o 
   4  22   2      273.84      208.95     22.08 o 
   5  22   2      961.94      887.17     38.40 o 
   6  22   2      643.21      714.12     35.95 o 
   7  22   2       24.11       39.14     33.38 o 
   1  23   2      457.89      440.69     30.84 o 
   2  23   2      174.27      177.10     25.90 o 
   3  23   2     1271.62     1320.75     74.02 o 
   4  23   2     1401.68     1339.79     39.63 o 
   5  23   2      456.13      466.46     28.29 o 
   6  23   2      534.34      498.74     34.30 o 
   7  23   2      133.51       49.23     42.64 o 
   0  24   2      605.42      661.61    100.77 o 
   1  24   2     1174.85     1166.99     69.35 o 
   2  24   2     1241.61     1132.04     40.68 o 
   3  24   2      431.64      379.13     30.52 o 
   4  24   2      614.54      674.69     33.07 o 
   5  24   2       52.69       79.79     23.81 o 
   6  24   2      178.49      243.42     37.67 o 
   1  25   2      367.36      393.99     41.88 o 
   2  25   2      753.29      709.12     45.28 o 
   3  25   2      920.38      972.09     40.58 o 
   4  25   2     1421.96     1501.83     49.02 o 
   5  25   2     1776.27     1761.82     45.79 o 
   6  25   2      531.08      562.18     58.97 o 
   0  26   2     1793.74     1805.21     81.97 o 
   1  26   2      349.16      356.17     47.64 o 
   2  26   2       13.67       29.80     26.60 o 
   3  26   2       97.80       16.59     37.17 o 
   4  26   2       10.82       15.80     28.95 o 
   5  26   2        8.43       69.22     29.68 o 
   6  26   2      580.97      644.82     53.30 o 
   1  27   2       11.43       21.59     30.21 o 
   2  27   2      601.46      638.43     42.11 o 
   3  27   2     1874.54     1722.56     55.07 o 
   4  27   2     1521.83     1461.66     62.15 o 
   5  27   2     1583.84     1710.05     74.67 o 
   0  28   2      283.71      203.32     48.47 o 
   1  28   2      335.49      369.79     39.79 o 
   2  28   2     1924.27     1902.45     64.68 o 
   3  28   2      685.91      546.44     44.09 o 
   4  28   2      160.10      190.77     42.73 o 
   5  28   2        1.88       13.12     34.86 o 
   1  29   2      488.09      624.84     42.99 o 
   2  29   2      313.96      312.87     53.60 o 
   3  29   2     1442.15     1570.11     53.79 o 
   4  29   2      722.18      859.23     62.45 o 
   0  30   2     1394.90     1461.55     80.35 o 
   1  30   2       50.31       79.70     34.17 o 
   2  30   2        2.90      -19.88     33.60 o 
   3  30   2        1.25      -30.46     31.62 o 
   1  31   2      302.15      317.87     40.78 o 
   2  31   2      165.12      265.48     40.37 o 
   3  31   2      983.52     1054.73     49.70 o 
   0  32   2       10.41       24.88     50.22 o 
   1  32   2      113.17       67.66     36.33 o 
   1   0   3     1968.50     1660.12     27.53 o 
   2   0   3       60.78       82.39     13.14 o 
   3   0   3    12945.07    12961.92    193.71 o 
   4   0   3     2571.08     2382.74     38.92 o 
   5   0   3     5715.58     5188.54     99.49 o 
   6   0   3      149.03      179.44     20.72 o 
   7   0   3      707.00      741.94    169.92 o 
   8   0   3       47.39       26.39     32.87 o 
   9   0   3      203.99      186.71     31.01 o 
   0   1   3       94.90      117.07     10.38 o 
   1   1   3    12593.26    13442.82    141.96 o 
   2   1   3      215.26      366.91      9.77 o 
   3   1   3      879.17      750.46     14.63 o 
   4   1   3      255.53      311.25     10.49 o 
   5   1   3     1631.25     1676.93     30.42 o 
   6   1   3      267.97      296.14     14.90 o 
   7   1   3      352.74      538.73     27.48 o 
   8   1   3       16.19       46.17     25.13 o 
   9   1   3      279.80      286.98     22.54 o 
   1   2   3    22189.31    21078.48    208.09 o 
   2   2   3     8657.88     8417.67     90.26 o 
   3   2   3     3504.89     3492.88     41.33 o 
   4   2   3       90.91      138.11     10.01 o 
   5   2   3     2361.78     2417.29     43.02 o 
   6   2   3     2407.79     2258.16     35.93 o 
   7   2   3     4606.03     4147.75     68.15 o 
   8   2   3      444.34      426.22     25.76 o 
   9   2   3       78.27       80.38     23.74 o 
   0   3   3      607.10      609.43     17.34 o 
   1   3   3      124.92      703.47     21.34 o 
   2   3   3       16.39      242.59      8.17 o 
   3   3   3     2071.01     1819.81     24.89 o 
   4   3   3        7.32       80.98      7.24 o 
   5   3   3     3543.06     3733.16     59.68 o 
   6   3   3      121.56      210.56     12.91 o 
   7   3   3       10.61       57.24     17.89 o 
   8   3   3      340.47      431.57     36.86 o 
   9   3   3      163.41      205.88     31.55 o 
   1   4   3     3167.09     2697.89     31.03 o 
   2   4   3      519.96      482.22     12.64 o 
   3   4   3     7980.88     7709.26     89.61 o 
   4   4   3     5856.55     5694.96     64.20 o 
   5   4   3     5355.13     4808.29     73.27 o 
   6   4   3      195.31      182.40     12.77 o 
   7   4   3      166.81      158.43     17.38 o 
   8   4   3       91.28       85.34     20.50 o 
   9   4   3     1405.25     1308.34     40.12 o 
   0   5   3      597.01      659.33     18.54 o 
   1   5   3      417.23      506.52     12.99 o 
   2   5   3       28.11       64.29      7.30 o 
   3   5   3     1487.11     1566.81     22.71 o 
   4   5   3      209.76      272.88     10.30 o 
   5   5   3     1817.33     1818.25     55.92 o 
   6   5   3      360.84      364.63     16.24 o 
   7   5   3       92.92      133.37     17.12 o 
   8   5   3      273.65      269.00     22.45 o 
   9   5   3       62.88       82.40     23.27 o 
   1   6   3     6904.36     6325.34     75.23 o 
   2   6   3     1024.27      989.14     16.53 o 
   3   6   3       35.49       31.13      7.19 o 
   4   6   3       15.12       36.75      7.91 o 
   5   6   3      609.75      608.06     19.27 o 
   6   6   3      943.72      847.69     22.25 o 
   7   6   3     2407.32     2152.98     45.19 o 
   8   6   3      124.23      119.09     20.49 o 
   9   6   3      176.59      185.11     25.43 o 
   0   7   3      179.25      202.84     11.58 o 
   1   7   3       67.28      258.27     14.09 o 
   2   7   3     1135.72      985.15     22.31 o 
   3   7   3     8139.39     8160.42     89.16 o 
   4   7   3      792.19      864.95     18.06 o 
   5   7   3      471.64      598.10     19.72 o 
   6   7   3      161.40      192.34     14.73 o 
   7   7   3       51.33       57.75     18.86 o 
   8   7   3      116.43      117.06     19.26 o 
   9   7   3       69.31       49.65     23.95 o 
   1   8   3     3603.10     3154.13     45.35 o 
   2   8   3      599.38      708.22     14.79 o 
   3   8   3    12186.40    12135.05    129.85 o 
   4   8   3     1567.00     1469.35     23.62 o 
   5   8   3     7126.04     6632.77     88.99 o 
   6   8   3       93.40       64.35     12.01 o 
   7   8   3        9.98       26.09     33.29 o 
   8   8   3       52.57       31.67     21.80 o 
   9   8   3      984.65      844.69     34.31 o 
   0   9   3     7250.12     7221.41    132.12 o 
   1   9   3     5356.43     5572.91     74.17 o 
   2   9   3      205.48      220.38      9.50 o 
   3   9   3     2503.77     2592.70     36.43 o 
   4   9   3      130.16      163.36     10.40 o 
   5   9   3     1966.43     1950.59     36.08 o 
   6   9   3       46.25       31.17      9.22 o 
   7   9   3       37.68       98.13     20.70 o 
   8   9   3      205.48      211.61     24.54 o 
   9   9   3      383.74      406.38     29.05 o 
   1  10   3     9256.18     8846.47    104.23 o 
   2  10   3       17.54       11.51      7.77 o 
   3  10   3      989.84     1046.88     22.84 o 
   4  10   3        3.48       -3.94      9.17 o 
   5  10   3     1210.46     1216.96     27.45 o 
   6  10   3       31.45       46.53     15.53 o 
   7  10   3     2697.37     2366.58     50.20 o 
   8  10   3       39.40       68.39     23.15 o 
   9  10   3      189.95      194.45     29.73 o 
   0  11   3     3108.71     3225.50     65.79 o 
   1  11   3      373.18      412.40     12.90 o 
   2  11   3     5616.75     5731.91     66.02 o 
   3  11   3     5552.90     5533.17     64.42 o 
   4  11   3      220.89      290.85     13.02 o 
   5  11   3      692.42      746.68     22.81 o 
   6  11   3      129.23      178.30     18.12 o 
   7  11   3       88.13      146.59     22.17 o 
   8  11   3        0.72       46.60     22.89 o 
   9  11   3       75.33      118.96     31.56 o 
   1  12   3      215.27      187.24     12.42 o 
   2  12   3      177.99      220.29     11.46 o 
   3  12   3     6012.08     5671.65     66.40 o 
   4  12   3      922.99      892.13     20.62 o 
   5  12   3     2285.07     2039.44     37.68 o 
   6  12   3        0.51      -12.37      9.64 o 
   7  12   3       33.08       29.21     21.06 o 
   8  12   3      382.74      373.23     48.18 o 
   9  12   3      750.40      731.22     48.37 o 
   0  13   3     3469.56     3580.46     73.67 o 
   1  13   3     2653.17     2492.58     36.83 o 
   2  13   3      854.25      954.52     22.72 o 
   3  13   3      271.80      302.76     13.52 o 
   4  13   3       45.72       38.33     11.42 o 
   5  13   3     1900.25     1944.70     37.42 o 
   6  13   3      246.05      325.21     21.13 o 
   7  13   3       93.27      130.71     23.61 o 
   8  13   3      189.05      183.52     49.41 o 
   1  14   3     7056.08     6676.65     90.66 o 
   2  14   3     1464.30     1453.59     28.47 o 
   3  14   3      703.56      778.90     19.70 o 
   4  14   3      377.06      386.61     16.70 o 
   5  14   3      624.84      707.71     23.71 o 
   6  14   3      851.74      809.75     28.29 o 
   7  14   3     1367.07     1260.09     46.80 o 
   8  14   3       17.40       84.83     34.10 o 
   0  15   3      240.31      261.01     20.67 o 
   1  15   3     1919.75     2159.96     42.44 o 
   2  15   3     1452.52     1607.87     31.07 o 
   3  15   3     8334.43     8439.47     96.59 o 
   4  15   3     1122.03     1264.03     38.36 o 
   5  15   3      892.40     1061.13     29.32 o 
   6  15   3      588.81      638.49     26.93 o 
   7  15   3        3.76       46.87     28.02 o 
   8  15   3       30.96       50.06     30.89 o 
   1  16   3     1463.73     1334.18     33.44 o 
   2  16   3        0.88        4.49     12.92 o 
   3  16   3     6110.25     6002.04     72.77 o 
   4  16   3     1683.03     1625.40     30.47 o 
   5  16   3     4301.24     3926.27     68.89 o 
   6  16   3        4.80       14.69     19.74 o 
   7  16   3       52.73       63.56     29.69 o 
   8  16   3       58.76       82.09     37.79 o 
   0  17   3     3823.01     3899.27     83.57 o 
   1  17   3     6893.95     6684.42    102.02 o 
   2  17   3     1926.68     1962.83     51.95 o 
   3  17   3       94.54      222.61     15.67 o 
   4  17   3      220.19      229.37     18.16 o 
   5  17   3      606.36      759.28     33.40 o 
   6  17   3       53.16       99.61     21.44 o 
   7  17   3      124.47      228.32     37.35 o 
   8  17   3       81.17       65.24     40.77 o 
   1  18   3     4093.18     4026.14     69.18 o 
   2  18   3      163.44      166.16     20.85 o 
   3  18   3       90.92       71.48     16.24 o 
   4  18   3      537.09      600.71     25.24 o 
   5  18   3      398.42      423.47     27.47 o 
   6  18   3      268.07      231.00     27.31 o 
   7  18   3     1982.98     1780.51     58.07 o 
   8  18   3        0.06      -11.22     38.17 o 
   0  19   3      379.91      453.57     38.98 o 
   1  19   3     1419.68     1475.67     39.33 o 
   2  19   3      381.08      438.78     26.29 o 
   3  19   3     2038.89     2060.14     40.10 o 
   4  19   3      142.44      168.01     19.38 o 
   5  19   3      361.80      429.75     28.20 o 
   6  19   3       22.60       69.61     25.94 o 
   7  19   3        6.60       86.80     39.24 o 
   1  20   3     1853.35     1712.90     42.67 o 
   2  20   3      195.72      202.34     25.58 o 
   3  20   3      533.71      592.32     24.50 o 
   4  20   3      237.35      252.47     21.43 o 
   5  20   3      402.76      316.75     28.22 o 
   6  20   3       32.65       80.65     27.09 o 
   7  20   3      106.52       50.25     41.11 o 
   0  21   3     3754.49     3452.38    159.28 o 
   1  21   3     5233.12     5029.23     91.19 o 
   2  21   3      534.50      593.12     29.48 o 
   3  21   3      229.09      211.79     24.81 o 
   4  21   3      390.27      446.54     24.19 o 
   5  21   3     2165.79     2306.51     56.13 o 
   6  21   3       66.56      139.51     29.66 o 
   7  21   3       34.27       80.34     43.37 o 
   1  22   3     3102.81     2856.32     67.72 o 
   2  22   3     1081.28     1121.33     41.93 o 
   3  22   3      557.18      492.94     30.46 o 
   4  22   3      822.17      789.99     31.76 o 
   5  22   3      478.07      491.24     33.46 o 
   6  22   3      210.31      198.95     36.96 o 
   7  22   3     1576.78     1299.96     74.22 o 
   0  23   3      614.63      657.83     52.72 o 
   1  23   3      367.41      372.93     32.18 o 
   2  23   3      200.51      216.27     26.09 o 
   3  23   3     3188.27     3164.35     65.60 o 
   4  23   3       22.73       59.98     23.92 o 
   5  23   3      163.88      235.67     37.88 o 
   6  23   3       32.25       16.75     34.82 o 
   1  24   3      306.31      216.98     30.99 o 
   2  24   3      492.59      422.54     31.19 o 
   3  24   3     1495.98     1450.60     46.83 o 
   4  24   3      198.08      206.22     29.41 o 
   5  24   3      700.91      573.13     50.25 o 
   6  24   3      265.96      271.64     40.23 o 
   0  25   3      613.20      702.48     57.83 o 
   1  25   3     3760.86     3240.01     98.03 o 
   2  25   3     1292.80     1322.94     44.79 o 
   3  25   3        4.07      -38.60     25.73 o 
   4  25   3       54.57       45.55     28.51 o 
   5  25   3      609.12      648.70     41.83 o 
   6  25   3        5.11       10.28     37.73 o 
   1  26   3     1400.19     1404.92     56.77 o 
   2  26   3       11.89      -28.81     29.62 o 
   3  26   3       25.70       16.06     28.35 o 
   4  26   3      421.99      459.92     40.69 o 
   5  26   3       32.50       61.38     33.29 o 
   0  27   3     1002.91      910.76     66.08 o 
   1  27   3     2761.17     2324.69     67.42 o 
   2  27   3     1043.29     1060.54     50.17 o 
   3  27   3     3233.23     3013.12     89.24 o 
   4  27   3      150.79      239.34     38.96 o 
   5  27   3      150.27      255.65     43.41 o 
   1  28   3      450.82      433.64     39.46 o 
   2  28   3       51.31       -6.36     34.88 o 
   3  28   3      696.22      731.63     44.61 o 
   4  28   3        7.26      -25.04     36.23 o 
   0  29   3     1521.80     1475.54     81.65 o 
   1  29   3     1979.07     1793.91     69.03 o 
   2  29   3       40.52        5.20     35.52 o 
   3  29   3       11.27      -35.85     52.81 o 
   1  30   3      583.50      501.02     53.83 o 
   2  30   3       19.39        3.27     34.68 o 
   3  30   3        5.84       10.20     39.76 o 
   0  31   3      288.42      318.07     58.36 o 
   1  31   3     1037.87      830.40     50.86 o 
   0   0   4     3232.09     3274.28     80.90 o 
   1   0   4     7571.41     7415.32    102.58 o 
   2   0   4     3897.71     3591.57     60.66 o 
   3   0   4      271.95      255.98     14.54 o 
   4   0   4      750.22     1125.39     28.94 o 
   5   0   4     2278.96     2038.51     51.06 o 
   6   0   4       28.24       57.15     20.54 o 
   7   0   4       12.72       27.21     29.34 o 
   8   0   4       83.11       75.74     34.89 o 
   9   0   4        0.49       24.82     28.99 o 
   1   1   4       68.43       93.04      6.98 o 
   2   1   4     1312.35     1162.60     19.15 o 
   3   1   4        2.43       -4.28      7.27 o 
   4   1   4     2082.77     1775.28     26.53 o 
   5   1   4      507.42      536.16     18.92 o 
   6   1   4     2358.39     2025.99     49.97 o 
   7   1   4       37.42      -13.01     21.39 o 
   8   1   4       83.44       78.42     21.40 o 
   9   1   4        1.21      -32.85     21.90 o 
   0   2   4    30260.27    29631.29    509.44 o 
   1   2   4       26.30       52.37      6.20 o 
   2   2   4     2071.23     2434.91     31.57 o 
   3   2   4     2596.87     2686.58     34.52 o 
   4   2   4     1396.27     1344.81     22.51 o 
   5   2   4      301.98      351.51     15.61 o 
   6   2   4      748.50      861.21     38.21 o 
   7   2   4        4.67       18.85     17.90 o 
   8   2   4      865.88     1029.22     34.11 o 
   9   2   4       30.30       13.98     27.21 o 
   1   3   4     3110.38     2827.73     33.70 o 
   2   3   4     6234.36     5745.46     64.83 o 
   3   3   4       63.56       67.00      8.46 o 
   4   3   4     2084.94     1846.17     27.33 o 
   5   3   4      135.00      147.52     12.04 o 
   6   3   4      288.89      338.83     22.42 o 
   7   3   4      505.33      410.48     39.18 o 
   8   3   4       44.18       48.26     25.15 o 
   9   3   4       37.85       42.12     28.10 o 
   0   4   4      286.83      315.23     15.39 o 
   1   4   4     5449.59     5413.76     58.57 o 
   2   4   4    27311.64    27425.77    284.76 o 
   3   4   4      182.37      119.27     10.24 o 
   4   4   4      839.00     1086.02     25.55 o 
   5   4   4     1091.45     1036.91     26.37 o 
   6   4   4     2225.56     2287.66     54.59 o 
   7   4   4      198.79      212.26     29.09 o 
   8   4   4      342.00      373.37     30.18 o 
   9   4   4      138.89      115.85     28.87 o 
   1   5   4     6008.53     5539.30     59.96 o 
   2   5   4      821.49      792.38     21.63 o 
   3   5   4     1208.15     1100.77     19.71 o 
   4   5   4      661.12      660.16     20.75 o 
   5   5   4       80.08       71.50     12.03 o 
   6   5   4       40.38       51.64     14.25 o 
   7   5   4      141.30      136.27     34.27 o 
   8   5   4       57.93       35.80     31.62 o 
   9   5   4      277.81      241.45     30.71 o 
   0   6   4    25537.57    24743.47    371.03 o 
   1   6   4     5333.77     5312.37     65.60 o 
   2   6   4       23.15       58.85      8.30 o 
   3   6   4     2153.36     2067.26     29.30 o 
   4   6   4      402.51      389.53     13.42 o 
   5   6   4       69.02       96.05     14.38 o 
   6   6   4      236.31      269.48     17.08 o 
   7   6   4       24.96       56.46     22.55 o 
   8   6   4      981.87     1088.99     40.48 o 
   9   6   4        0.35        6.47     29.42 o 
   1   7   4     2034.19     1831.73     28.71 o 
   2   7   4      153.22      228.97     11.91 o 
   3   7   4      694.62      650.78     17.92 o 
   4   7   4     2782.65     2539.45     37.96 o 
   5   7   4       11.62        9.12     15.40 o 
   6   7   4        2.12       -8.73     14.04 o 
   7   7   4      171.38      192.59     24.73 o 
   8   7   4        3.80       41.29     32.23 o 
   9   7   4       86.26       57.15     29.93 o 
   0   8   4     1004.63     1088.22     28.62 o 
   1   8   4     2890.82     2828.11     42.67 o 
   2   8   4    10758.85    10513.15    123.43 o 
   3   8   4      798.65      779.82     21.44 o 
   4   8   4      525.13      804.45     20.86 o 
   5   8   4      170.57      164.50     17.92 o 
   6   8   4      223.14      252.63     19.39 o 
   7   8   4      184.23      267.32     24.77 o 
   8   8   4      383.15      402.00     31.52 o 
   9   8   4        7.84       -6.12     29.12 o 
   1   9   4      106.54      105.09      9.21 o 
   2   9   4     4863.48     4493.84     58.60 o 
   3   9   4      562.85      564.20     18.46 o 
   4   9   4      582.11      498.03     19.05 o 
   5   9   4      373.62      373.02     21.45 o 
   6   9   4     1805.08     1827.22     38.83 o 
   7   9   4       21.53       38.06     25.39 o 
   8   9   4       31.28       23.30     36.42 o 
   0  10   4    14456.06    13947.86    214.98 o 
   1  10   4     5808.29     5696.86     99.88 o 
   2  10   4      704.43     1014.14     22.72 o 
   3  10   4     4054.39     3864.78     52.73 o 
   4  10   4      326.97      366.88     16.11 o 
   5  10   4        9.41      100.51     17.27 o 
   6  10   4      447.74      595.07     24.93 o 
   7  10   4      259.18      234.55     28.81 o 
   8  10   4      741.66      859.84     40.40 o 
   1  11   4      727.90      660.30     21.10 o 
   2  11   4      547.38      561.03     17.76 o 
   3  11   4       72.13       80.50     11.64 o 
   4  11   4     5533.16     5264.14     68.94 o 
   5  11   4      368.29      280.25     20.93 o 
   6  11   4       95.63       96.96     19.18 o 
   7  11   4        5.88       10.02     26.46 o 
   8  11   4       10.81      -18.15     32.48 o 
   0  12   4      301.03      343.32     21.03 o 
   1  12   4     1001.31     1010.12     25.36 o 
   2  12   4     6239.53     5973.82     76.18 o 
   3  12   4        9.11       27.58     12.33 o 
   4  12   4      586.41      811.10     24.17 o 
   5  12   4      850.37      828.26     28.94 o 
   6  12   4      293.94      343.29     23.16 o 
   7  12   4       18.80       38.43     27.47 o 
   8  12   4      177.12      120.93     31.84 o 
   1  13   4     2728.53     2602.52     43.67 o 
   2  13   4     4062.14     3824.77     53.80 o 
   3  13   4      152.46      182.94     16.98 o 
   4  13   4        1.38       16.38     12.82 o 
   5  13   4      187.17      211.76     21.79 o 
   6  13   4     1013.22     1118.41     33.63 o 
   7  13   4      144.46      102.58     28.80 o 
   8  13   4       66.65       58.74     31.85 o 
   0  14   4    13191.48    12905.14    286.53 o 
   1  14   4     1739.67     1879.35     43.85 o 
   2  14   4       80.98      292.62     17.46 o 
   3  14   4     2172.94     2109.09     37.16 o 
   4  14   4      423.12      477.97     21.66 o 
   5  14   4       53.65       95.51     20.04 o 
   6  14   4      704.42      681.66     28.68 o 
   7  14   4       13.14       17.31     27.81 o 
   8  14   4      643.05      720.92     76.21 o 
   1  15   4     1766.83     1585.21     33.53 o 
   2  15   4       81.05      153.03     18.33 o 
   3  15   4      876.58      941.12     25.29 o 
   4  15   4     3787.02     3634.83     54.17 o 
   5  15   4       29.37       15.43     26.31 o 
   6  15   4      310.76      317.78     35.59 o 
   7  15   4      269.43      236.03     33.18 o 
   8  15   4       58.10       76.96     35.51 o 
   0  16   4       44.22       83.43     27.55 o 
   1  16   4     1722.78     1764.64     39.65 o 
   2  16   4     7977.04     7885.08    107.98 o 
   3  16   4      507.95      490.73     20.46 o 
   4  16   4      334.88      494.09     21.57 o 
   5  16   4       25.30       36.05     20.97 o 
   6  16   4      318.57      400.09     26.45 o 
   7  16   4        9.97       61.63     36.46 o 
   1  17   4      319.55      354.64     21.66 o 
   2  17   4      409.27      489.18     22.97 o 
   3  17   4      253.31      230.47     18.78 o 
   4  17   4       11.21       39.64     18.36 o 
   5  17   4       44.49       37.57     21.77 o 
   6  17   4      692.26      790.12     36.08 o 
   7  17   4       23.72       17.52     31.49 o 
   0  18   4     8306.91     8014.91    192.38 o 
   1  18   4      632.96      590.03     30.22 o 
   2  18   4      183.00      221.51     19.86 o 
   3  18   4      528.54      524.16     22.77 o 
   4  18   4      191.00      208.39     22.48 o 
   5  18   4        3.60       50.87     29.11 o 
   6  18   4      148.35      245.87     26.67 o 
   7  18   4       35.59       50.02     34.02 o 
   1  19   4      207.32      186.62     24.60 o 
   2  19   4       44.97       55.74     22.31 o 
   3  19   4      161.28      161.49     20.65 o 
   4  19   4     2577.90     2604.33     58.20 o 
   5  19   4      276.34      249.62     26.82 o 
   6  19   4        1.58       23.05     24.16 o 
   7  19   4      127.39      168.28     36.66 o 
   0  20   4       31.75       55.82     32.33 o 
   1  20   4     3325.72     3096.79     68.75 o 
   2  20   4     1723.83     1980.49     72.61 o 
   3  20   4        4.22       23.37     19.51 o 
   4  20   4       21.59      127.03     22.87 o 
   5  20   4      951.66     1022.04     38.77 o 
   6  20   4      776.45      944.63     37.54 o 
   7  20   4       13.51       54.82     35.53 o 
   1  21   4      109.37      143.48     33.29 o 
   2  21   4     5066.44     4774.08     94.02 o 
   3  21   4       74.55       53.17     21.50 o 
   4  21   4       12.67      -17.24     21.49 o 
   5  21   4       49.79       58.68     26.41 o 
   6  21   4     1467.11     1548.69     46.48 o 
   0  22   4     4623.19     4255.95    142.52 o 
   1  22   4      216.74      221.23     31.84 o 
   2  22   4       91.97      183.95     28.15 o 
   3  22   4     2088.25     2022.89     51.79 o 
   4  22   4      163.50      153.35     25.39 o 
   5  22   4      142.68      207.75     30.87 o 
   6  22   4      272.60      338.41     32.42 o 
   1  23   4      308.43      313.36     31.53 o 
   2  23   4       78.23      107.61     28.61 o 
   3  23   4        2.46      -17.15     24.45 o 
   4  23   4     2613.13     2491.52     90.57 o 
   5  23   4      222.08      286.53     32.87 o 
   6  23   4        5.08      -23.39     30.94 o 
   0  24   4      536.90      597.35     53.56 o 
   1  24   4     1913.38     1947.15     58.95 o 
   2  24   4      364.41      336.22     34.42 o 
   3  24   4      254.40      236.40     29.86 o 
   4  24   4        0.88       56.58     32.47 o 
   5  24   4      145.36      138.81     31.85 o 
   1  25   4       71.60       68.85     30.59 o 
   2  25   4      780.61      824.34     50.86 o 
   3  25   4      481.76      497.26     65.51 o 
   4  25   4       41.70       56.57     33.14 o 
   5  25   4        8.76       16.65     35.53 o 
   0  26   4      872.32      960.91     66.76 o 
   1  26   4     1038.14      906.55     46.65 o 
   2  26   4      443.84      492.20     39.86 o 
   3  26   4      529.34      529.00     41.63 o 
   4  26   4       41.63       84.65     36.09 o 
   1  27   4      284.94      262.14     43.44 o 
   2  27   4        1.80        8.85     32.88 o 
   3  27   4       45.46       38.93     35.04 o 
   4  27   4     2247.60     2285.67     72.85 o 
   0  28   4      343.79      391.45     58.46 o 
   1  28   4      559.93      585.84     44.81 o 
   2  28   4      669.62      704.18     46.96 o 
   3  28   4       73.12       90.15     49.12 o 
   1  29   4      151.42      148.67     37.96 o 
   2  29   4      988.52      936.57     52.59 o 
   0  30   4      305.01      330.11     59.90 o 
   1   0   5       13.83       11.83     10.40 o 
   2   0   5     2511.55     2418.47     46.35 o 
   3   0   5     1159.58     1065.75     30.16 o 
   4   0   5      669.15      614.93     23.59 o 
   5   0   5      132.70      151.05     22.78 o 
   6   0   5     1500.73     1423.69     61.46 o 
   7   0   5      309.66      329.91     40.49 o 
   8   0   5      321.41      290.35     45.55 o 
   0   1   5     1264.06     1223.03     30.83 o 
   1   1   5     2218.13     2128.73     32.74 o 
   2   1   5       25.74       40.29      9.80 o 
   3   1   5     1166.22     1186.71     22.18 o 
   4   1   5      331.13      414.88     15.94 o 
   5   1   5      776.83      805.11     24.44 o 
   6   1   5       12.40       11.73     15.98 o 
   7   1   5       63.38       65.85     24.32 o 
   8   1   5      135.92      118.99     27.73 o 
   1   2   5     1996.11     1732.35     25.15 o 
   2   2   5       31.61       27.20     10.14 o 
   3   2   5      247.24      196.87     11.43 o 
   4   2   5     3197.45     2989.39     43.28 o 
   5   2   5        2.02        5.28     18.96 o 
   6   2   5       87.20       72.42     17.26 o 
   7   2   5      660.58      629.13     36.22 o 
   8   2   5        6.07       16.36     26.42 o 
   0   3   5     3188.17     2934.08     54.94 o 
   1   3   5      338.43      437.03     13.90 o 
   2   3   5        1.15       72.91      9.87 o 
   3   3   5     2565.18     2552.39     34.97 o 
   4   3   5      140.55      200.39     14.12 o 
   5   3   5     2927.99     2963.42     48.64 o 
   6   3   5      156.53      224.88     20.14 o 
   7   3   5       16.35       66.39     24.24 o 
   8   3   5      301.46      375.10     32.09 o 
   1   4   5      900.45      825.84     18.65 o 
   2   4   5     5289.84     4770.22     61.52 o 
   3   4   5       63.48       78.30     11.67 o 
   4   4   5      126.93      132.91     13.23 o 
   5   4   5      855.21      793.25     24.37 o 
   6   4   5     1487.88     1454.02     34.77 o 
   7   4   5      322.67      326.74     28.39 o 
   8   4   5      125.50      131.86     28.40 o 
   0   5   5      143.54      208.48     20.18 o 
   1   5   5       69.91       58.61      9.89 o 
   2   5   5     2016.65     1960.47     32.11 o 
   3   5   5     2236.39     2132.23     34.44 o 
   4   5   5       62.04      138.68     13.32 o 
   5   5   5     1294.27     1366.47     31.53 o 
   6   5   5      549.21      644.31     24.52 o 
   7   5   5      135.74      173.38     26.56 o 
   8   5   5      213.00      250.75     30.85 o 
   1   6   5      272.03      241.03     13.12 o 
   2   6   5       54.49       54.29     11.28 o 
   3   6   5      207.79      236.69     14.00 o 
   4   6   5     4143.67     3819.42     58.04 o 
   5   6   5      603.98      611.13     22.37 o 
   6   6   5      246.86      189.04     20.83 o 
   7   6   5      406.22      396.74     30.49 o 
   8   6   5      292.83      258.65     31.10 o 
   0   7   5     2072.84     2059.93     43.75 o 
   1   7   5       53.14       33.86      9.73 o 
   2   7   5       41.45       29.93     11.32 o 
   3   7   5     1606.27     1587.96     29.28 o 
   4   7   5        6.42       46.65     14.45 o 
   5   7   5      366.94      467.87     23.64 o 
   6   7   5       60.59       92.27     18.27 o 
   7   7   5       83.19      126.50     22.95 o 
   8   7   5      183.45      187.99     31.24 o 
   1   8   5     1815.73     1707.85     33.07 o 
   2   8   5      203.09      211.13     13.94 o 
   3   8   5      122.51      102.85     13.21 o 
   4   8   5      281.14      236.93     23.61 o 
   5   8   5      440.51      442.49     24.08 o 
   6   8   5      898.61      918.22     27.13 o 
   7   8   5      786.37      841.44     39.86 o 
   8   8   5        6.69       -7.56     28.23 o 
   0   9   5       20.98       32.39     17.35 o 
   1   9   5     1569.88     1666.20     32.50 o 
   2   9   5     1950.71     1821.08     32.09 o 
   3   9   5      570.26      625.47     19.68 o 
   4   9   5      204.39      277.43     18.61 o 
   5   9   5      653.72      784.57     29.02 o 
   6   9   5       15.17       17.48     20.28 o 
   7   9   5       42.51      138.15     24.30 o 
   8   9   5       53.46       18.21     29.53 o 
   1  10   5     1886.84     1738.33     36.82 o 
   2  10   5     1360.18     1274.27     27.48 o 
   3  10   5       28.12       39.04     13.04 o 
   4  10   5     2973.40     2729.38     47.37 o 
   5  10   5       84.02       69.51     19.14 o 
   6  10   5      541.64      477.44     27.02 o 
   7  10   5      482.10      453.34     36.29 o 
   8  10   5      311.78      240.91     39.71 o 
   0  11   5     2620.10     2483.56     61.79 o 
   1  11   5       25.13       50.37     13.92 o 
   2  11   5      657.78      741.86     21.43 o 
   3  11   5     1239.99     1194.42     37.54 o 
   4  11   5       24.30       52.86     16.34 o 
   5  11   5      480.82      510.04     26.54 o 
   6  11   5      387.10      432.37     27.28 o 
   7  11   5       72.90       97.79     27.80 o 
   8  11   5      120.81      123.54     37.47 o 
   1  12   5      421.93      427.73     21.81 o 
   2  12   5     2432.16     2257.24     38.38 o 
   3  12   5       33.50       24.54     13.99 o 
   4  12   5      115.67       67.11     14.85 o 
   5  12   5       11.17        0.27     19.84 o 
   6  12   5      530.66      493.05     34.41 o 
   7  12   5      426.35      474.54     32.29 o 
   0  13   5       15.61       12.14     56.20 o 
   1  13   5     1187.12     1216.44     40.03 o 
   2  13   5     3351.09     3266.82     58.22 o 
   3  13   5      342.25      353.07     22.49 o 
   4  13   5      209.63      284.10     23.06 o 
   5  13   5     1040.54     1121.42     36.15 o 
   6  13   5      529.33      481.16     29.10 o 
   7  13   5      228.10      349.21     32.43 o 
   1  14   5     1085.08     1003.68     28.19 o 
   2  14   5      153.41      192.63     20.79 o 
   3  14   5       15.87       34.92     17.03 o 
   4  14   5     2267.52     2100.09     43.21 o 
   5  14   5      443.23      514.58     28.22 o 
   6  14   5       86.12       90.84     24.45 o 
   7  14   5      361.91      306.97     31.11 o 
   0  15   5     3217.72     3139.73     91.88 o 
   1  15   5      331.96      362.52     22.76 o 
   2  15   5      279.31      334.39     22.80 o 
   3  15   5     3701.10     3579.93     79.37 o 
   4  15   5       75.41       97.06     19.55 o 
   5  15   5      774.79      946.53     34.62 o 
   6  15   5       33.17       45.22     24.61 o 
   7  15   5       16.25       46.93     38.86 o 
   1  16   5      549.42      556.01     26.53 o 
   2  16   5      357.20      369.04     24.36 o 
   3  16   5      302.32      332.00     20.13 o 
   4  16   5      127.59      117.26     20.93 o 
   5  16   5     1045.43      968.53     35.69 o 
   6  16   5      762.74      690.99     34.23 o 
   7  16   5      332.41      381.18     36.02 o 
   0  17   5      311.57      311.55     36.46 o 
   1  17   5      791.85      881.56     35.08 o 
   2  17   5      872.09      849.23     31.50 o 
   3  17   5      258.23      260.81     25.67 o 
   4  17   5       23.02       56.79     26.40 o 
   5  17   5       58.32      106.81     26.16 o 
   6  17   5        8.22      -14.43     24.99 o 
   7  17   5      171.33      188.28     32.52 o 
   1  18   5      254.47      262.12     35.78 o 
   2  18   5       17.81       65.98     21.08 o 
   3  18   5      193.36      207.64     21.86 o 
   4  18   5      782.79      823.58     31.67 o 
   5  18   5      102.89       94.93     26.32 o 
   6  18   5        1.96       29.08     26.56 o 
   0  19   5     4142.57     3864.82    112.37 o 
   1  19   5      137.53      128.20     24.91 o 
   2  19   5      594.62      639.02     30.62 o 
   3  19   5      374.11      434.94     25.78 o 
   4  19   5      567.65      565.21     43.99 o 
   5  19   5      214.73      264.60     31.04 o 
   6  19   5      123.64      159.13     29.44 o 
   1  20   5      980.18      963.68     39.88 o 
   2  20   5     1590.41     1511.68     48.52 o 
   3  20   5       55.32       52.80     21.71 o 
   4  20   5       32.76       47.77     23.33 o 
   5  20   5       14.32       32.49     27.19 o 
   6  20   5      539.13      502.62     35.85 o 
   0  21   5      160.93      131.69     38.85 o 
   1  21   5      735.12      778.07     37.96 o 
   2  21   5     1404.24     1422.54     59.63 o 
   3  21   5      404.70      420.77     30.86 o 
   4  21   5       17.02       76.76     25.06 o 
   5  21   5      921.99      898.62     40.17 o 
   1  22   5      328.36      340.89     32.42 o 
   2  22   5       26.99       27.29     27.63 o 
   3  22   5       41.98      101.68     29.58 o 
   4  22   5      609.47      604.43     36.42 o 
   5  22   5      114.24      131.01     31.46 o 
   0  23   5     3176.49     3089.29    118.83 o 
   1  23   5      188.75      207.14     31.58 o 
   2  23   5      551.66      602.34     38.69 o 
   3  23   5     1229.77     1284.14     50.45 o 
   4  23   5      397.72      390.88     34.75 o 
   5  23   5      394.52      515.90     38.38 o 
   1  24   5       46.19       37.31     29.09 o 
   2  24   5      428.43      403.58     36.83 o 
   3  24   5       22.03       43.23     31.82 o 
   4  24   5       35.00       28.40     38.82 o 
   0  25   5      562.97      522.35     86.11 o 
   1  25   5      532.77      553.78     42.81 o 
   2  25   5     1206.97     1232.25     61.20 o 
   3  25   5      262.84      279.34     37.25 o 
   4  25   5      136.11      156.95     85.80 o 
   1  26   5       22.75       -1.30     31.42 o 
   2  26   5       43.55       32.96     33.31 o 
   3  26   5      159.82      204.89     37.66 o 
   0  27   5     1480.47     1434.06     80.55 o 
   1  27   5      271.46      260.04     38.13 o 
   2  27   5      199.71      164.82     37.76 o 
   1  28   5      447.67      416.76     43.11 o 
   0   0   6     2225.24     2309.14     69.26 o 
   1   0   6     4194.32     3963.80     88.32 o 
   2   0   6     1218.77     1195.20     40.05 o 
   3   0   6        5.72       30.87     20.33 o 
   4   0   6       91.13      116.61     30.32 o 
   5   0   6      497.90      476.00     51.54 o 
   6   0   6       14.28       49.32     39.29 o 
   7   0   6       13.69      101.87     40.39 o 
   8   0   6       87.34       74.24     42.08 o 
   1   1   6      629.15      678.98     19.95 o 
   2   1   6      491.61      471.07     19.40 o 
   3   1   6       20.92       15.45     14.44 o 
   4   1   6     1498.78     1252.08     39.67 o 
   5   1   6       21.82       26.25     22.76 o 
   6   1   6      477.83      432.90     30.28 o 
   7   1   6      506.76      487.24     29.41 o 
   8   1   6        3.43       19.26     35.29 o 
   0   2   6       82.57      119.87     20.63 o 
   1   2   6      127.04      127.98     12.87 o 
   2   2   6     1397.94     1529.77     32.20 o 
   3   2   6     1003.87      995.46     27.15 o 
   4   2   6      144.90      301.80     24.91 o 
   5   2   6      336.67      318.07     27.06 o 
   6   2   6       62.14       78.23     21.31 o 
   7   2   6        3.06       -2.26     36.18 o 
   8   2   6      164.62      215.43     53.66 o 
   1   3   6       82.88      106.01     12.72 o 
   2   3   6     2034.43     1766.42     38.04 o 
   3   3   6        6.43       11.47     17.77 o 
   4   3   6      633.70      601.12     29.61 o 
   5   3   6       38.60       20.76     19.29 o 
   6   3   6      132.98      159.37     23.18 o 
   7   3   6      194.50      173.67     25.54 o 
   0   4   6     4962.99     5142.72     94.38 o 
   1   4   6     1764.52     1588.82     30.70 o 
   2   4   6      309.98      438.08     19.21 o 
   3   4   6       22.97       48.71     14.97 o 
   4   4   6      212.47      283.24     21.40 o 
   5   4   6     1015.05      976.97     42.00 o 
   6   4   6      823.24      834.15     32.57 o 
   7   4   6      165.29      241.78     26.61 o 
   1   5   6      208.18      206.29     15.30 o 
   2   5   6      109.71      109.04     15.12 o 
   3   5   6        6.41       26.23     13.59 o 
   4   5   6     1189.92     1166.12     34.32 o 
   5   5   6      104.69      118.05     21.09 o 
   6   5   6       44.72        7.58     21.70 o 
   7   5   6       51.76       37.47     34.29 o 
   0   6   6       28.18       43.31     21.73 o 
   1   6   6      472.54      434.77     19.95 o 
   2   6   6     4769.81     4528.50     67.06 o 
   3   6   6     2883.32     2660.61     42.21 o 
   4   6   6      406.72      561.78     25.64 o 
   5   6   6      805.14      854.20     30.80 o 
   6   6   6       98.74      115.92     22.89 o 
   7   6   6       18.70       32.38     27.91 o 
   1   7   6      494.00      514.72     21.08 o 
   2   7   6       77.06      113.42     14.85 o 
   3   7   6        2.24       38.00     14.12 o 
   4   7   6      365.93      370.00     23.45 o 
   5   7   6       95.39       99.28     21.26 o 
   6   7   6      113.49      157.01     24.25 o 
   7   7   6      240.39      285.91     31.79 o 
   0   8   6     5157.07     5177.42    107.11 o 
   1   8   6     1221.39     1191.80     29.99 o 
   2   8   6      450.69      460.53     19.23 o 
   3   8   6      117.41      158.11     15.74 o 
   4   8   6      224.55      216.23     21.71 o 
   5   8   6       81.97      104.90     21.88 o 
   6   8   6      227.76      327.10     26.45 o 
   7   8   6      236.68      298.57     47.23 o 
   1   9   6       18.66       55.91     15.33 o 
   2   9   6      495.53      480.56     33.68 o 
   3   9   6      780.14      771.91     23.43 o 
   4   9   6      393.45      432.37     30.43 o 
   5   9   6      683.61      702.28     30.32 o 
   6   9   6      381.60      360.47     28.06 o 
   7   9   6       23.57       62.76     29.76 o 
   0  10   6      126.42      164.66     29.16 o 
   1  10   6     1015.94      984.04     28.11 o 
   2  10   6     1052.38     1086.99     29.84 o 
   3  10   6      814.30      808.94     24.06 o 
   4  10   6      292.52      364.36     24.53 o 
   5  10   6       12.77       72.50     22.29 o 
   6  10   6      107.34      100.89     24.52 o 
   7  10   6       57.60       97.50     29.79 o 
   1  11   6     1005.90      963.09     31.03 o 
   2  11   6      538.33      568.19     23.66 o 
   3  11   6       71.93       94.21     16.46 o 
   4  11   6      493.33      504.26     34.76 o 
   5  11   6       10.23       19.17     22.39 o 
   6  11   6      475.05      517.76     30.68 o 
   7  11   6      201.13      203.42     33.35 o 
   0  12   6     5108.50     5249.06    111.09 o 
   1  12   6      120.66      206.22     20.64 o 
   2  12   6      293.57      355.42     20.37 o 
   3  12   6      160.20      236.18     22.96 o 
   4  12   6      115.65      109.28     22.70 o 
   5  12   6      465.94      540.28     29.63 o 
   6  12   6      352.31      408.93     27.44 o 
   7  12   6       70.26      137.57     32.37 o 
   1  13   6      271.11      268.31     22.39 o 
   2  13   6      729.14      653.88     27.92 o 
   3  13   6      322.23      375.76     21.09 o 
   4  13   6      329.04      327.73     31.27 o 
   5  13   6      659.15      619.86     38.41 o 
   6  13   6      151.11      216.61     28.03 o 
   0  14   6       46.35       44.60     30.23 o 
   1  14   6      134.15      142.21     21.33 o 
   2  14   6     2968.12     2824.52     62.98 o 
   3  14   6     1106.54     1088.95     29.99 o 
   4  14   6      141.00      240.67     26.21 o 
   5  14   6      216.81      282.76     28.22 o 
   6  14   6      391.91      386.17     31.22 o 
   1  15   6      119.52      158.48     22.02 o 
   2  15   6      129.15      175.29     22.08 o 
   3  15   6       41.61       34.79     18.85 o 
   4  15   6      350.35      271.32     26.91 o 
   5  15   6       15.50       24.97     24.91 o 
   6  15   6        2.80       -3.05     26.35 o 
   0  16   6     2529.15     2620.10     86.64 o 
   1  16   6      931.21      892.74     33.19 o 
   2  16   6       82.91       89.79     21.87 o 
   3  16   6      162.03      206.97     22.08 o 
   4  16   6       47.86       73.72     24.76 o 
   5  16   6      153.28      168.82     28.05 o 
   6  16   6      158.96      157.91     29.33 o 
   1  17   6        0.85        0.79     22.30 o 
   2  17   6       65.40       66.65     22.30 o 
   3  17   6      238.15      269.99     23.67 o 
   4  17   6      560.52      581.78     32.76 o 
   5  17   6      224.18      261.41     30.02 o 
   6  17   6        0.25      -18.40     33.01 o 
   0  18   6       78.05      104.60     35.80 o 
   1  18   6       12.09       28.81     24.01 o 
   2  18   6      744.82      764.73     46.58 o 
   3  18   6      459.28      476.29     30.13 o 
   4  18   6      129.31      162.85     27.74 o 
   5  18   6      379.60      380.43     32.34 o 
   1  19   6      378.47      378.33     31.57 o 
   2  19   6      562.54      582.27     33.84 o 
   3  19   6      281.33      277.92     28.48 o 
   4  19   6      112.47      101.76     31.76 o 
   5  19   6      202.45      211.12     31.59 o 
   0  20   6     1088.32     1071.05     61.34 o 
   1  20   6      333.20      322.71     31.72 o 
   2  20   6      145.08      187.63     36.22 o 
   3  20   6       22.86       99.17     26.22 o 
   4  20   6       96.15      160.88     44.59 o 
   5  20   6      254.05      314.04     32.98 o 
   1  21   6        8.66        7.87     35.22 o 
   2  21   6      803.95      761.15     40.35 o 
   3  21   6      267.85      247.97     29.87 o 
   4  21   6      830.07      832.53     52.84 o 
   0  22   6       21.75       -0.51     39.92 o 
   1  22   6       89.99       93.74     30.35 o 
   2  22   6      612.84      689.83     40.13 o 
   3  22   6      102.19      105.52     31.88 o 
   4  22   6       69.48      162.36     41.04 o 
   1  23   6      413.11      391.13     36.72 o 
   2  23   6      423.51      470.98     38.50 o 
   3  23   6      157.65      188.80     34.76 o 
   0  24   6     1952.33     1801.52     85.31 o 
   1  24   6      147.13      131.44     33.61 o 
   2  24   6      180.39      178.80     35.08 o 
   1  25   6        2.99       -1.25     32.31 o 
   1   0   7      353.77      344.04     24.48 o 
   2   0   7      423.17      353.49     29.09 o 
   3   0   7       20.79       10.49     23.36 o 
   4   0   7      166.94      171.85     37.84 o 
   5   0   7      355.89      305.94     43.26 o 
   6   0   7      326.01      339.90     48.01 o 
   7   0   7      188.64      204.22     48.11 o 
   0   1   7     1190.84     1111.45     35.83 o 
   1   1   7      125.90      126.66     19.69 o 
   2   1   7       98.87      110.58     17.02 o 
   3   1   7      225.88      274.39     19.80 o 
   4   1   7       21.42       33.95     24.02 o 
   5   1   7       53.12       11.85     25.32 o 
   6   1   7       89.26      180.63     31.38 o 
   7   1   7        0.15        8.00     30.07 o 
   1   2   7      290.25      276.18     18.89 o 
   2   2   7      127.22      110.62     17.43 o 
   3   2   7      447.20      503.61     23.20 o 
   4   2   7      208.96      146.36     25.56 o 
   5   2   7      121.07       57.17     29.42 o 
   6   2   7      180.22      226.23     39.13 o 
   0   3   7      600.93      570.32     28.03 o 
   1   3   7      129.28      212.31     17.03 o 
   2   3   7      181.84      238.71     19.07 o 
   3   3   7      408.45      445.03     22.49 o 
   4   3   7       20.83       39.31     24.22 o 
   5   3   7      476.36      527.82     33.71 o 
   6   3   7       59.57       42.07     28.79 o 
   1   4   7     1405.81     1271.47     29.85 o 
   2   4   7      480.76      421.81     21.33 o 
   3   4   7       74.82       67.95     18.37 o 
   4   4   7      170.90      200.75     29.23 o 
   5   4   7        2.01      -16.57     25.82 o 
   6   4   7       67.87       67.74     29.22 o 
   0   5   7      438.97      488.42     35.07 o 
   1   5   7       32.82       45.57     15.11 o 
   2   5   7      520.58      595.51     23.93 o 
   3   5   7     1417.05     1315.29     33.58 o 
   4   5   7        7.47       38.35     24.06 o 
   5   5   7      212.22      258.49     30.06 o 
   6   5   7      208.43      214.45     31.73 o 
   1   6   7      209.98      207.90     22.34 o 
   2   6   7      597.36      632.02     24.60 o 
   3   6   7     1007.46      920.11     38.56 o 
   4   6   7      323.77      258.39     28.27 o 
   5   6   7      850.31      739.13     37.48 o 
   6   6   7      171.49      254.78     31.92 o 
   0   7   7      497.81      543.47     33.79 o 
   1   7   7      310.69      367.32     23.40 o 
   2   7   7      237.81      286.25     20.33 o 
   3   7   7       28.54       92.49     18.52 o 
   4   7   7        2.28      -11.61     24.07 o 
   5   7   7       91.06      172.14     29.31 o 
   6   7   7       17.77       37.07     29.43 o 
   1   8   7      781.70      756.68     29.15 o 
   2   8   7       10.60        6.40     16.97 o 
   3   8   7      112.35       95.59     18.94 o 
   4   8   7      723.42      736.24     36.39 o 
   5   8   7      255.09      277.14     31.12 o 
   6   8   7       60.05       78.09     29.57 o 
   0   9   7       45.40       44.36     30.70 o 
   1   9   7       12.36       54.34     19.44 o 
   2   9   7      287.15      295.04     21.23 o 
   3   9   7       20.58       81.82     29.58 o 
   4   9   7       31.35       77.01     26.77 o 
   5   9   7       24.88       75.17     28.41 o 
   6   9   7        2.31       36.32     30.67 o 
   1  10   7      401.76      392.33     25.32 o 
   2  10   7       73.40       89.55     19.14 o 
   3  10   7      394.21      386.30     23.53 o 
   4  10   7      224.88      199.62     29.94 o 
   5  10   7      102.33       66.73     28.46 o 
   6  10   7      127.55      155.25     33.93 o 
   0  11   7      604.40      622.67     37.90 o 
   1  11   7      664.89      765.47     30.75 o 
   2  11   7      354.69      465.35     26.63 o 
   3  11   7        3.92       33.94     19.34 o 
   4  11   7        4.44       49.94     27.05 o 
   5  11   7      119.95       96.45     30.47 o 
   6  11   7      199.02      205.98     33.18 o 
   1  12   7     1664.44     1474.72     44.66 o 
   2  12   7      457.49      455.44     27.12 o 
   3  12   7       59.70       49.49     20.04 o 
   4  12   7      360.33      371.90     32.87 o 
   5  12   7       34.20       51.91     29.41 o 
   0  13   7       71.84       83.38     33.42 o 
   1  13   7        2.04       91.94     22.34 o 
   2  13   7     1012.86     1010.17     35.90 o 
   3  13   7      543.84      649.40     31.19 o 
   4  13   7        8.52       26.20     27.42 o 
   5  13   7      143.14      158.08     26.26 o 
   1  14   7      436.63      461.79     29.51 o 
   2  14   7       52.67       88.41     22.77 o 
   3  14   7      233.26      223.32     25.54 o 
   4  14   7      151.74      120.05     27.17 o 
   5  14   7      390.95      338.42     32.12 o 
   0  15   7      613.69      586.75     47.50 o 
   1  15   7       79.50      124.11     24.14 o 
   2  15   7        0.81        5.76     22.12 o 
   3  15   7       46.10       41.97     23.54 o 
   4  15   7       12.34       17.38     26.22 o 
   5  15   7      113.40       82.42     28.77 o 
   1  16   7      133.93      137.01     29.97 o 
   2  16   7        3.95       -6.12     22.97 o 
   3  16   7       33.08       42.50     28.09 o 
   4  16   7      298.27      352.02     37.79 o 
   0  17   7       62.32      180.84     40.08 o 
   1  17   7      267.16      244.23     29.74 o 
   2  17   7       99.73       71.23     28.79 o 
   3  17   7      484.39      533.72     37.43 o 
   4  17   7        8.03       47.36     36.01 o 
   1  18   7       49.00       83.50     27.45 o 
   2  18   7      570.94      630.08     34.00 o 
   3  18   7      364.77      325.71     35.03 o 
   4  18   7      188.61      219.47     40.04 o 
   0  19   7      464.74      385.80     48.22 o 
   1  19   7      513.07      519.31     36.31 o 
   2  19   7       11.25       52.31     26.43 o 
   3  19   7       12.84       26.44     31.07 o 
   1  20   7      545.86      587.75     38.56 o 
   2  20   7      175.70      131.17     31.48 o 
   3  20   7       17.15       12.59     31.80 o 
   0  21   7      178.59      333.28     49.42 o 
   1  21   7      157.50      157.27     32.92 o 
   2  21   7       40.75       -1.84     29.97 o 
   1  22   7      129.84      186.21     34.21 o 
   0   0   8      680.23      650.90     45.56 o 
   1   0   8       24.95      107.53     27.72 o 
   2   0   8        0.04       53.15     39.59 o 
   3   0   8      211.59      287.88     52.45 o 
   4   0   8       31.66      114.91     41.31 o 
   5   0   8       18.52      -39.39     68.45 o 
   1   1   8      895.28      869.07     29.19 o 
   2   1   8      101.28      139.81     26.67 o 
   3   1   8      153.05      130.25     20.74 o 
   4   1   8      198.33      197.58     30.97 o 
   5   1   8       19.10       76.69     31.32 o 
   0   2   8        3.44       18.02     33.11 o 
   1   2   8      484.15      628.99     26.21 o 
   2   2   8      163.25      206.54     21.40 o 
   3   2   8        0.86        9.39     19.17 o 
   4   2   8        2.10        3.23     29.38 o 
   5   2   8      138.45      124.88     31.20 o 
   1   3   8      209.51      240.92     21.25 o 
   2   3   8      215.67      194.45     20.92 o 
   3   3   8      116.18      143.18     24.32 o 
   4   3   8       87.19       78.73     28.10 o 
   5   3   8       13.76        5.32     29.68 o 
   0   4   8       93.47       55.57     27.29 o 
   1   4   8       74.49      109.85     20.19 o 
   2   4   8       93.94      165.94     24.19 o 
   3   4   8      393.49      495.66     29.51 o 
   4   4   8        0.68       14.36     27.24 o 
   5   4   8      198.35      282.84     34.89 o 
   1   5   8      257.47      343.28     23.83 o 
   2   5   8       70.57       67.81     19.68 o 
   3   5   8        9.95       37.01     23.06 o 
   4   5   8      639.87      604.50     38.11 o 
   5   5   8        3.43       53.62     29.89 o 
   0   6   8       55.55      113.05     29.80 o 
   1   6   8      467.81      545.83     31.70 o 
   2   6   8      394.41      279.87     23.07 o 
   3   6   8       77.84       77.30     24.09 o 
   4   6   8       83.12      143.22     30.40 o 
   5   6   8      461.13      527.72     38.49 o 
   1   7   8      220.70      272.72     24.89 o 
   2   7   8      157.68      199.97     23.87 o 
   3   7   8      152.73      219.36     26.19 o 
   4   7   8      122.51      121.44     31.58 o 
   5   7   8       77.77       71.74     31.31 o 
   0   8   8      483.86      402.86     36.32 o 
   1   8   8       52.01       91.22     22.40 o 
   2   8   8        9.03       15.27     21.36 o 
   3   8   8      690.58      810.97     41.74 o 
   4   8   8        0.00       13.95     28.76 o 
   5   8   8        0.96        2.17     30.41 o 
   1   9   8      329.10      380.85     27.39 o 
   2   9   8        8.23        8.55     21.83 o 
   3   9   8      332.24      270.52     27.81 o 
   4   9   8        8.58       88.62     30.66 o 
   0  10   8      137.25      225.49     34.41 o 
   1  10   8      330.99      456.52     28.97 o 
   2  10   8       12.43      -12.46     22.19 o 
   3  10   8        1.56       22.58     26.80 o 
   4  10   8        0.24       -9.93     29.58 o 
   1  11   8      675.95      666.30     32.27 o 
   2  11   8      141.70      146.81     25.43 o 
   3  11   8       48.45       58.54     28.31 o 
   4  11   8        3.88       17.79     29.81 o 
   0  12   8     1018.22     1065.35     76.78 o 
   1  12   8      367.19      368.94     26.32 o 
   2  12   8        4.86       44.27     23.96 o 
   3  12   8      434.51      470.65     35.82 o 
   4  12   8        1.23       29.01     33.98 o 
   1  13   8      246.08      275.20     28.34 o 
   2  13   8       94.94       83.44     25.18 o 
   3  13   8       29.69       29.75     29.24 o 
   0  14   8       89.87      158.23     40.86 o 
   1  14   8      197.77      313.89     29.30 o 
   2  14   8      166.01      163.24     25.05 o 
   3  14   8       38.57       55.04     27.36 o 
   1  15   8       16.06       45.57     25.83 o 
   2  15   8       98.51      135.53     27.80 o 
   3  15   8       84.98      105.50     32.10 o 
   0  16   8        8.44      -55.41     37.93 o 
   1  16   8        7.79       -6.92     27.77 o 
   2  16   8       76.37      117.93     28.11 o 
   1  17   8      188.57      171.96     31.65 o 
   1   0   9        9.82      -18.58     34.78 o 
   2   0   9       94.68      109.74     32.76 o 
   3   0   9       19.99       63.42     53.90 o 
   0   1   9      494.93      497.78     47.29 o 
   1   1   9       54.92       56.64     23.54 o 
   2   1   9       42.21       59.03     22.09 o 
   3   1   9       33.33       19.41     30.70 o 
   1   2   9       26.08       38.82     23.65 o 
   2   2   9      123.44      142.23     23.81 o 
   3   2   9        0.30       13.80     28.96 o 
   0   3   9       57.38       78.10     37.08 o 
   1   3   9        1.45        5.08     22.82 o 
   2   3   9      124.99      149.19     25.64 o 
   3   3   9       92.33      101.95     34.49 o 
   1   4   9       54.81       51.14     23.82 o 
   2   4   9       31.10       51.09     24.34 o 
   3   4   9       10.36       46.03     30.48 o 
   0   5   9      122.51      153.60     34.13 o 
   1   5   9       11.93       36.88     23.82 o 
   2   5   9       26.26       37.74     24.34 o 
   1   6   9       46.15       35.66     24.39 o 
   2   6   9      251.54      228.40     38.57 o 
   0   7   9       85.00      127.88     40.79 o 
   1   7   9       29.86        7.71     24.50 o 
   2   7   9      169.01      176.86     27.29 o 
   1   8   9        1.17       11.71     27.16 o 
   2   8   9        5.54       38.79     27.23 o 
   0   9   9      481.06      563.98     43.56 o 
   1   9   9       11.23        8.87     25.39 o 
   1  10   9       54.30       84.67     26.54 o 
                                                 
